# Supplementary material for: A Forest Tent Caterpillar Outbreak Increased Resource Levels and Seedling Growth in a Northern Hardwood Forest
Source: PLoS One. 2016 Nov 21;11(11):e0167139. doi: 10.1371/journal.pone.0167139 (PMC5117778; doi:10.1371/journal.pone.0167139)
Supplement: S1 File — Percent canopy openness for each of the six defoliated sites from 2009 to 2011. Quadrat indicates the number of the 1-m2 quadrat in the 200 m × 1 m transect. (XLSX) [file pone.0167139.s001.xlsx]

## Sheet: S1_File
Site	Quadrat	Year	Canopy openness (%)
7	0	2009	37.06
7	0	2010	5.03
7	0	2011	1.88
7	10	2009	35.76
7	10	2010	6.69
7	10	2011	1.79
7	20	2009	37.24
7	20	2010	6.89
7	20	2011	1.86
7	30	2009	34.92
7	30	2010	4.42
7	30	2011	1.48
7	40	2009	35.92
7	40	2010	6.02
7	40	2011	1.56
7	50	2009	36.65
7	50	2010	3.3
7	50	2011	0.7
7	60	2009	33.33
7	60	2010	2.16
7	60	2011	0.5
7	70	2009	34.88
7	70	2010	2.12
7	70	2011	0.39
7	80	2009	34.36
7	80	2010	4.56
7	80	2011	1.14
7	90	2009	38.09
7	90	2010	4.91
7	90	2011	0.79
7	100	2009	36.68
7	100	2010	3.3
7	100	2011	0.61
7	110	2009	35.71
7	110	2010	4.76
7	110	2011	0.77
7	120	2009	34.02
7	120	2010	3.6
7	120	2011	0.69
7	130	2009	34.33
7	130	2010	3.66
7	130	2011	1.08
7	140	2009	35.52
7	140	2010	3.53
7	140	2011	0.78
7	150	2009	34.61
7	150	2010	4.1
7	150	2011	0.99
7	160	2009	32.94
7	160	2010	3.11
7	160	2011	0.55
7	170	2009	35.75
7	170	2010	3.51
7	170	2011	0.52
7	180	2009	32.97
7	180	2010	3.4
7	180	2011	0.81
7	190	2009	32.76
7	190	2010	2.11
7	190	2011	0.31
8	0	2009	0.82
8	0	2010	0.5
8	0	2011	0.5
8	10	2009	1.47
8	10	2010	1.82
8	10	2011	0.44
8	20	2009	1.85
8	20	2010	3.93
8	20	2011	0.68
8	30	2009	2.51
8	30	2010	2.43
8	30	2011	0.9
8	40	2009	1.69
8	40	2010	1.91
8	40	2011	0.58
8	50	2009	0.58
8	50	2010	0.93
8	50	2011	0.13
8	60	2009	1.43
8	60	2010	2.51
8	60	2011	0.77
8	70	2009	2.32
8	70	2010	2.47
8	70	2011	0.76
8	80	2009	1.75
8	80	2010	2.98
8	80	2011	0.76
8	90	2009	1.84
8	90	2010	3.12
8	90	2011	1.09
8	100	2009	1.36
8	100	2010	2.05
8	100	2011	0.27
8	110	2009	1.57
8	110	2010	0.72
8	110	2011	0.57
8	120	2009	1.55
8	120	2010	2.45
8	120	2011	0.54
8	130	2009	1.03
8	130	2010	3.43
8	130	2011	0.91
8	140	2009	1.64
8	140	2010	4.14
8	140	2011	0.95
8	150	2009	1.31
8	150	2010	6.24
8	150	2011	0.74
8	160	2009	1.23
8	160	2010	7.24
8	160	2011	0.82
8	170	2009	1.74
8	170	2010	8.22
8	170	2011	0.73
8	180	2009	1.41
8	180	2010	5.56
8	180	2011	0.59
8	190	2009	0.34
8	190	2010	2.41
8	190	2011	0.3
9	0	2009	1.46
9	0	2010	1.44
9	0	2011	0.81
9	10	2009	1.69
9	10	2010	1.95
9	10	2011	1.24
9	20	2009	2.64
9	20	2010	2.26
9	20	2011	1.19
9	30	2009	1.71
9	30	2010	1.68
9	30	2011	0.73
9	40	2009	1.43
9	40	2010	2.04
9	40	2011	0.6
9	50	2009	1.1
9	50	2010	2.46
9	50	2011	0.88
9	60	2009	1.05
9	60	2010	2.05
9	60	2011	0.82
9	70	2009	0.79
9	70	2010	1.54
9	70	2011	0.83
9	80	2009	0.66
9	80	2010	2.19
9	80	2011	1.01
9	90	2009	0.26
9	90	2010	3.12
9	90	2011	1.27
9	100	2009	2.19
9	100	2010	3.37
9	100	2011	0.75
9	110	2009	1.65
9	110	2010	2.34
9	110	2011	0.5
9	120	2009	1.71
9	120	2010	2.07
9	120	2011	0.82
9	130	2009	1.52
9	130	2010	1.37
9	130	2011	0.47
9	140	2009	2.54
9	140	2010	3.28
9	140	2011	1.94
9	150	2009	2.46
9	150	2010	3.41
9	150	2011	1.46
9	160	2009	1.96
9	160	2010	2.45
9	160	2011	1.3
9	170	2009	2.23
9	170	2010	3.81
9	170	2011	2.02
9	180	2009	1.4
9	180	2010	1.83
9	180	2011	0.66
9	190	2009	1.46
9	190	2010	2.08
9	190	2011	1.03
10	0	2009	21.86
10	0	2010	0.53
10	0	2011	0.74
10	10	2009	25.11
10	10	2010	0.27
10	10	2011	0.54
10	20	2009	26.61
10	20	2010	0.54
10	20	2011	0.69
10	30	2009	26.38
10	30	2010	1.01
10	30	2011	1.01
10	40	2009	26.44
10	40	2010	0.8
10	40	2011	1.48
10	50	2009	25.81
10	50	2010	0.43
10	50	2011	0.84
10	60	2009	24.91
10	60	2010	0.19
10	60	2011	0.97
10	70	2009	24.12
10	70	2010	0.28
10	70	2011	1.02
10	80	2009	23.93
10	80	2010	0.18
10	80	2011	0.72
10	90	2009	24.61
10	90	2010	0.24
10	90	2011	0.82
10	100	2009	23.17
10	100	2010	0.4
10	100	2011	0.78
10	110	2009	24.1
10	110	2010	0.91
10	110	2011	1.53
10	120	2009	27.52
10	120	2010	0.91
10	120	2011	1.15
10	130	2009	24.55
10	130	2010	0.82
10	130	2011	0.81
10	140	2009	23.65
10	140	2010	0.71
10	140	2011	0.67
10	150	2009	22.71
10	150	2010	0.57
10	150	2011	0.57
10	160	2009	23.62
10	160	2010	0.6
10	160	2011	0.51
10	170	2009	27.28
10	170	2010	1.42
10	170	2011	0.73
10	180	2009	27.84
10	180	2010	1.82
10	180	2011	0.62
10	190	2009	27.18
10	190	2010	1.75
10	190	2011	0.76
11	0	2009	32.32
11	0	2010	0.8
11	0	2011	0.33
11	10	2009	32.44
11	10	2010	0.78
11	10	2011	0.55
11	20	2009	33.03
11	20	2010	0.76
11	20	2011	0.61
11	30	2009	32.27
11	30	2010	1.18
11	30	2011	0.56
11	40	2009	30.81
11	40	2010	0.71
11	40	2011	0.55
11	50	2009	33.46
11	50	2010	0.42
11	50	2011	0.31
11	60	2009	34.17
11	60	2010	1.66
11	60	2011	0.5
11	70	2009	32.26
11	70	2010	0.61
11	70	2011	0.2
11	80	2009	32.21
11	80	2010	0.7
11	80	2011	0.45
11	90	2009	36.33
11	90	2010	1.79
11	90	2011	1.28
11	100	2009	44.04
11	100	2010	4.72
11	100	2011	1.57
11	110	2009	44.1
11	110	2010	3.7
11	110	2011	1.07
11	120	2009	40.62
11	120	2010	0.98
11	120	2011	0.41
11	130	2009	37.8
11	130	2010	2.25
11	130	2011	0.27
11	140	2009	39.31
11	140	2010	1.06
11	140	2011	0.06
11	150	2009	31.75
11	150	2010	1.04
11	150	2011	0.13
11	160	2009	41.67
11	160	2010	1.15
11	160	2011	0.28
11	170	2009	44.36
11	170	2010	2.46
11	170	2011	0.88
11	180	2009	45.45
11	180	2010	1.11
11	180	2011	0.28
11	190	2009	39.37
11	190	2010	1.33
11	190	2011	0.53
12	0	2009	23.97
12	0	2010	2.21
12	0	2011	2.09
12	10	2009	24.09
12	10	2010	2.08
12	10	2011	1.38
12	20	2009	24.1
12	20	2010	2.77
12	20	2011	3.33
12	30	2009	25.03
12	30	2010	2.89
12	30	2011	2.09
12	40	2009	25.5
12	40	2010	2.3
12	40	2011	0.79
12	50	2009	24.83
12	50	2010	1.23
12	50	2011	0.86
12	60	2009	24.5
12	60	2010	0.45
12	60	2011	0.48
12	70	2009	23.53
12	70	2010	1.06
12	70	2011	1.59
12	80	2009	22.34
12	80	2010	0.37
12	80	2011	0.48
12	90	2009	20.12
12	90	2010	0.66
12	90	2011	0.42
12	100	2009	21.85
12	100	2010	1.42
12	100	2011	1.06
12	110	2009	19.55
12	110	2010	0.82
12	110	2011	1.16
12	120	2009	20.47
12	120	2010	0.46
12	120	2011	1.91
12	130	2009	21.93
12	130	2010	0.28
12	130	2011	1.39
12	140	2009	22.1
12	140	2010	0.37
12	140	2011	1.19
12	150	2009	21.26
12	150	2010	0.23
12	150	2011	1.02
12	160	2009	22.26
12	160	2010	1.77
12	160	2011	0.84
12	170	2009	20.16
12	170	2010	1.15
12	170	2011	0.45
12	180	2009	20.07
12	180	2010	2.27
12	180	2011	0.89
12	190	2009	21.01
12	190	2010	2.07
12	190	2011	1.31
