# Supplementary material for: A Forest Tent Caterpillar Outbreak Increased Resource Levels and Seedling Growth in a Northern Hardwood Forest
Source: PLoS One. 2016 Nov 21;11(11):e0167139. doi: 10.1371/journal.pone.0167139 (PMC5117778; doi:10.1371/journal.pone.0167139)
Supplement: S2 File — Changes in soil soil nitrate (NO3), ammonium (NH4), and total inorganic nitrogen (TOTN) levels for each of the six defoliated sites from 2009 to 2011. The average change (from 2011 to either 2009 or 2010) in nondefoliated sites is indicated for each of the soil nutrients, as well as the change from 2011 to either 2009 or 2010 in the defoliated site itself. Quadrat indicates the number of the 1-m2 quadrat in the 200 m × 1 m transect. (XLSX) [file pone.0167139.s002.xlsx]

## Sheet: S2_File
Site	Quadrat	Year	Soil resource	Average change (from 2011 to either 2009 or 2010) in nondefoliated sites	Change (from 2011 to either 2009 or 2010)
7	0	2009	NH4	1.72	0.86
7	0	2010	NH4	3.36	3.72
7	0	2009	NO3	1.24	1
7	0	2010	NO3	1.03	1
7	0	2009	TOTN	1.58	0.87
7	0	2010	TOTN	2.7	3.38
7	10	2009	NH4	1.72	1.35
7	10	2010	NH4	3.36	4.99
7	10	2009	NO3	1.24	1.02
7	10	2010	NO3	1.03	1
7	10	2009	TOTN	1.58	1.32
7	10	2010	TOTN	2.7	4.65
7	20	2009	NH4	1.72	1.56
7	20	2010	NH4	3.36	7.43
7	20	2009	NO3	1.24	2.58
7	20	2010	NO3	1.03	1
7	20	2009	TOTN	1.58	1.79
7	20	2010	TOTN	2.7	5.97
7	30	2009	NH4	1.72	0.32
7	30	2010	NH4	3.36	4.07
7	30	2009	NO3	1.24	1.02
7	30	2010	NO3	1.03	1
7	30	2009	TOTN	1.58	0.4
7	30	2010	TOTN	2.7	3.74
7	40	2010	NH4	3.36	3.99
7	40	2010	NO3	1.03	1
7	40	2010	TOTN	2.7	3.29
7	50	2009	NH4	1.72	2.9
7	50	2010	NH4	3.36	16.38
7	50	2009	NO3	1.24	1.1
7	50	2010	NO3	1.03	1
7	50	2009	TOTN	1.58	2.26
7	50	2010	TOTN	2.7	10.96
7	60	2009	NH4	1.72	1.75
7	60	2010	NH4	3.36	4.84
7	70	2009	NH4	1.72	1.36
7	70	2010	NH4	3.36	3.79
7	70	2009	NO3	1.24	1.15
7	70	2010	NO3	1.03	9.45
7	70	2009	TOTN	1.58	1.33
7	70	2010	TOTN	2.7	4.71
7	80	2009	NH4	1.72	2.16
7	80	2010	NH4	3.36	15.9
7	80	2009	NO3	1.24	1.35
7	80	2010	NO3	1.03	6.51
7	80	2009	TOTN	1.58	1.93
7	80	2010	TOTN	2.7	13.25
7	90	2009	NO3	1.24	1.06
7	90	2010	NO3	1.03	1
7	110	2009	NH4	1.72	2.57
7	110	2010	NH4	3.36	11.75
7	110	2009	NO3	1.24	1.13
7	110	2010	NO3	1.03	1
7	110	2009	TOTN	1.58	2.25
7	110	2010	TOTN	2.7	9.36
7	120	2009	NH4	1.72	0.62
7	120	2010	NH4	3.36	2.61
7	120	2009	NO3	1.24	1.35
7	120	2010	NO3	1.03	1
7	120	2009	TOTN	1.58	0.69
7	120	2010	TOTN	2.7	2.45
7	130	2009	NH4	1.72	1.65
7	130	2010	NH4	3.36	7.95
7	130	2009	NO3	1.24	1.21
7	130	2010	NO3	1.03	1
7	130	2009	TOTN	1.58	1.55
7	130	2010	TOTN	2.7	6.4
7	140	2009	NH4	1.72	0.33
7	140	2010	NH4	3.36	2.49
7	140	2009	NO3	1.24	1.74
7	140	2010	NO3	1.03	2.11
7	140	2009	TOTN	1.58	0.43
7	140	2010	TOTN	2.7	2.47
7	150	2009	NH4	1.72	0.78
7	150	2010	NH4	3.36	1.79
7	150	2009	NO3	1.24	1.21
7	150	2010	NO3	1.03	1
7	150	2009	TOTN	1.58	0.82
7	150	2010	TOTN	2.7	1.72
7	160	2009	NH4	1.72	0.76
7	160	2010	NH4	3.36	4.33
7	160	2009	NO3	1.24	2.32
7	160	2010	NO3	1.03	1
7	160	2009	TOTN	1.58	0.92
7	160	2010	TOTN	2.7	3.98
7	170	2009	NH4	1.72	1.32
7	170	2010	NH4	3.36	6.6
7	170	2009	NO3	1.24	1.22
7	170	2010	NO3	1.03	1
7	170	2009	TOTN	1.58	1.29
7	170	2010	TOTN	2.7	5.24
7	180	2009	NH4	1.72	0.4
7	180	2010	NH4	3.36	2.84
7	180	2009	NO3	1.24	1.31
7	180	2010	NO3	1.03	2.23
7	180	2009	TOTN	1.58	0.47
7	180	2010	TOTN	2.7	2.79
7	200	2009	NH4	1.72	1.51
7	200	2010	NH4	3.36	8.33
7	200	2009	NO3	1.24	1.59
7	200	2010	NO3	1.03	36.41
7	200	2009	TOTN	1.58	1.52
7	200	2010	TOTN	2.7	12.96
8	0	2009	NH4	1.72	2.46
8	0	2010	NH4	3.36	5.11
8	0	2009	NO3	1.24	1.44
8	0	2010	NO3	1.03	1
8	0	2009	TOTN	1.58	2.28
8	0	2010	TOTN	2.7	4.41
8	10	2009	NH4	1.72	1.13
8	10	2010	NH4	3.36	1.97
8	10	2009	NO3	1.24	7.59
8	10	2010	NO3	1.03	1
8	10	2009	TOTN	1.58	1.79
8	10	2010	TOTN	2.7	1.87
8	20	2009	NH4	1.72	0.61
8	20	2010	NH4	3.36	1.44
8	20	2009	NO3	1.24	2.09
8	20	2010	NO3	1.03	1
8	20	2009	TOTN	1.58	0.71
8	20	2010	TOTN	2.7	1.4
8	30	2009	NH4	1.72	0.93
8	30	2010	NH4	3.36	1.85
8	30	2009	NO3	1.24	3.03
8	30	2010	NO3	1.03	1
8	30	2009	TOTN	1.58	1.09
8	30	2010	TOTN	2.7	1.79
8	40	2009	NH4	1.72	0.34
8	40	2010	NH4	3.36	0.68
8	40	2009	NO3	1.24	2.59
8	40	2010	NO3	1.03	1
8	40	2009	TOTN	1.58	0.44
8	40	2010	TOTN	2.7	0.69
8	50	2010	NH4	3.36	4.17
8	50	2010	NO3	1.03	1
8	50	2010	TOTN	2.7	3.9
8	60	2009	NH4	1.72	0.37
8	60	2010	NH4	3.36	2.18
8	60	2009	NO3	1.24	1.3
8	60	2010	NO3	1.03	1
8	60	2009	TOTN	1.58	0.44
8	60	2010	TOTN	2.7	2.09
8	70	2010	NH4	3.36	5.18
8	70	2010	NO3	1.03	1
8	70	2010	TOTN	2.7	4.39
8	80	2009	NH4	1.72	2.81
8	80	2010	NH4	3.36	3.19
8	80	2009	NO3	1.24	1.04
8	80	2010	NO3	1.03	1
8	80	2009	TOTN	1.58	2.59
8	80	2010	TOTN	2.7	2.92
8	90	2009	NH4	1.72	1.38
8	90	2010	NH4	3.36	3.28
8	90	2009	NO3	1.24	1.19
8	90	2010	NO3	1.03	1
8	90	2009	TOTN	1.58	1.34
8	90	2010	TOTN	2.7	2.8
8	100	2009	NH4	1.72	2.66
8	100	2010	NH4	3.36	0
8	100	2009	NO3	1.24	1
8	100	2010	NO3	1.03	1
8	100	2009	TOTN	1.58	2.28
8	100	2010	TOTN	2.7	0.23
8	110	2009	NH4	1.72	1.01
8	110	2010	NH4	3.36	2.68
8	110	2009	NO3	1.24	1.01
8	110	2010	NO3	1.03	1
8	110	2009	TOTN	1.58	1.01
8	110	2010	TOTN	2.7	2.45
8	120	2009	NH4	1.72	0.28
8	120	2010	NH4	3.36	1.8
8	120	2009	NO3	1.24	3.54
8	120	2010	NO3	1.03	1
8	120	2009	TOTN	1.58	0.57
8	120	2010	TOTN	2.7	1.73
8	130	2009	NH4	1.72	2.14
8	130	2010	NH4	3.36	4.15
8	130	2009	NO3	1.24	1.04
8	130	2010	NO3	1.03	1
8	130	2009	TOTN	1.58	1.93
8	130	2010	TOTN	2.7	3.54
8	140	2009	NH4	1.72	1
8	140	2010	NH4	3.36	1.61
8	140	2009	NO3	1.24	1.19
8	140	2010	NO3	1.03	1
8	140	2009	TOTN	1.58	1.02
8	140	2010	TOTN	2.7	1.56
8	150	2009	NH4	1.72	1.41
8	150	2010	NH4	3.36	1.89
8	150	2009	NO3	1.24	1.14
8	150	2010	NO3	1.03	1
8	150	2009	TOTN	1.58	1.38
8	150	2010	TOTN	2.7	1.8
8	160	2009	NH4	1.72	0.84
8	160	2010	NH4	3.36	0.63
8	160	2009	NO3	1.24	1.81
8	160	2010	NO3	1.03	1
8	160	2009	TOTN	1.58	0.9
8	160	2010	TOTN	2.7	0.65
8	170	2009	NH4	1.72	1.83
8	170	2010	NH4	3.36	1.35
8	170	2009	NO3	1.24	1.32
8	170	2010	NO3	1.03	1
8	170	2009	TOTN	1.58	1.77
8	170	2010	TOTN	2.7	1.31
8	180	2010	NH4	3.36	2.92
8	180	2010	NO3	1.03	1
8	180	2010	TOTN	2.7	2.78
8	190	2010	NH4	3.36	1.85
8	190	2010	NO3	1.03	1
8	190	2010	TOTN	2.7	1.74
8	200	2010	NH4	3.36	1.46
8	200	2010	NO3	1.03	1
8	200	2010	TOTN	2.7	1.42
9	0	2009	NH4	1.72	1.83
9	0	2010	NH4	3.36	6.55
9	0	2009	NO3	1.24	2.29
9	0	2010	NO3	1.03	13.15
9	0	2009	TOTN	1.58	1.89
9	0	2010	TOTN	2.7	7.46
9	10	2009	NH4	1.72	1.39
9	10	2010	NH4	3.36	2.81
9	10	2009	NO3	1.24	2.02
9	10	2010	NO3	1.03	0.93
9	10	2009	TOTN	1.58	1.48
9	10	2010	TOTN	2.7	2.56
9	20	2010	NH4	3.36	4.08
9	20	2010	NO3	1.03	1
9	20	2010	TOTN	2.7	3.61
9	30	2009	NH4	1.72	1.07
9	30	2010	NH4	3.36	2.8
9	30	2009	NO3	1.24	1.5
9	30	2010	NO3	1.03	1
9	30	2009	TOTN	1.58	1.14
9	30	2010	TOTN	2.7	2.51
9	40	2009	NH4	1.72	0.51
9	40	2010	NH4	3.36	1.03
9	40	2009	NO3	1.24	1.08
9	40	2010	NO3	1.03	1
9	40	2009	TOTN	1.58	0.54
9	40	2010	TOTN	2.7	1.03
9	50	2010	NH4	3.36	2.58
9	50	2010	NO3	1.03	27.96
9	50	2010	TOTN	2.7	4.93
9	60	2009	NH4	1.72	0.31
9	60	2010	NH4	3.36	1.2
9	60	2009	NO3	1.24	1.25
9	60	2010	NO3	1.03	1
9	60	2009	TOTN	1.58	0.4
9	60	2010	TOTN	2.7	1.18
9	70	2010	NH4	3.36	5.63
9	70	2010	NO3	1.03	1
9	70	2010	TOTN	2.7	4.14
9	80	2009	NH4	1.72	3.44
9	80	2010	NH4	3.36	13.49
9	80	2009	NO3	1.24	2.03
9	80	2010	NO3	1.03	1
9	80	2009	TOTN	1.58	2.98
9	80	2010	TOTN	2.7	9.46
9	90	2009	NH4	1.72	0.85
9	90	2010	NH4	3.36	4.47
9	90	2009	NO3	1.24	1.5
9	90	2010	NO3	1.03	1
9	90	2009	TOTN	1.58	0.96
9	90	2010	TOTN	2.7	3.89
9	100	2009	NH4	1.72	0.82
9	100	2010	NH4	3.36	2.98
9	100	2009	NO3	1.24	1.05
9	100	2010	NO3	1.03	1
9	100	2009	TOTN	1.58	0.85
9	100	2010	TOTN	2.7	2.72
9	110	2010	NH4	3.36	4.45
9	110	2010	NO3	1.03	1
9	110	2010	TOTN	2.7	3.93
9	120	2009	NO3	1.24	0.89
9	120	2010	NO3	1.03	0.88
9	120	2009	TOTN	1.58	3.54
9	120	2010	TOTN	2.7	28.75
9	130	2009	NH4	1.72	0.64
9	130	2010	NH4	3.36	1.4
9	130	2009	NO3	1.24	1
9	130	2010	NO3	1.03	1
9	130	2009	TOTN	1.58	0.67
9	130	2010	TOTN	2.7	1.36
9	140	2009	NH4	1.72	1.6
9	140	2010	NH4	3.36	3.93
9	140	2009	NO3	1.24	1.05
9	140	2010	NO3	1.03	1
9	140	2009	TOTN	1.58	1.45
9	140	2010	TOTN	2.7	3.12
9	160	2010	NH4	3.36	1.41
9	160	2010	NO3	1.03	1
9	160	2010	TOTN	2.7	1.38
9	170	2009	NH4	1.72	0.9
9	170	2010	NH4	3.36	2.16
9	170	2009	NO3	1.24	5.5
9	170	2010	NO3	1.03	1
9	170	2009	TOTN	1.58	1.71
9	170	2010	TOTN	2.7	1.95
9	180	2010	NH4	3.36	7.68
9	180	2010	NO3	1.03	1
9	180	2010	TOTN	2.7	5.99
9	190	2010	NH4	3.36	2.03
9	190	2010	NO3	1.03	1
9	190	2010	TOTN	2.7	1.89
9	200	2010	NH4	3.36	7.02
9	200	2010	NO3	1.03	1
9	200	2010	TOTN	2.7	4.32
10	0	2009	NH4	1.72	4.55
10	0	2010	NH4	3.36	7.12
10	0	2009	NO3	1.24	5.49
10	0	2010	NO3	1.03	1
10	0	2009	TOTN	1.58	4.87
10	0	2010	TOTN	2.7	4.99
10	10	2009	NH4	1.72	1.73
10	10	2010	NH4	3.36	6.24
10	10	2009	NO3	1.24	2.85
10	10	2010	NO3	1.03	1
10	10	2009	TOTN	1.58	1.87
10	10	2010	TOTN	2.7	5.59
10	20	2009	NH4	1.72	0.88
10	20	2010	NH4	3.36	3.14
10	20	2009	NO3	1.24	1.65
10	20	2010	NO3	1.03	9.44
10	20	2009	TOTN	1.58	0.96
10	20	2010	TOTN	2.7	3.79
10	30	2009	NH4	1.72	1.52
10	30	2010	NH4	3.36	5.32
10	30	2009	NO3	1.24	9.76
10	30	2010	NO3	1.03	16.49
10	30	2009	TOTN	1.58	2.65
10	30	2010	TOTN	2.7	6.84
10	40	2009	NH4	1.72	2.46
10	40	2010	NH4	3.36	5.83
10	40	2009	NO3	1.24	5.45
10	40	2010	NO3	1.03	1.35
10	40	2009	TOTN	1.58	3.05
10	40	2010	TOTN	2.7	4.95
10	50	2009	NH4	1.72	1.6
10	50	2009	NO3	1.24	6.84
10	50	2009	TOTN	1.58	2.23
10	60	2010	NH4	3.36	20.46
10	60	2010	NO3	1.03	21.6
10	60	2010	TOTN	2.7	20.88
10	70	2009	NH4	1.72	4.39
10	70	2010	NH4	3.36	12.26
10	70	2009	NO3	1.24	7.47
10	70	2010	NO3	1.03	16.32
10	70	2009	TOTN	1.58	5.46
10	70	2010	TOTN	2.7	13.67
10	80	2009	NH4	1.72	0.57
10	80	2010	NH4	3.36	0.59
10	80	2009	NO3	1.24	3.08
10	80	2010	NO3	1.03	1
10	80	2009	TOTN	1.58	0.72
10	80	2010	TOTN	2.7	0.61
10	90	2009	NH4	1.72	66.21
10	90	2010	NH4	3.36	25.53
10	90	2009	NO3	1.24	2.53
10	90	2010	NO3	1.03	6.42
10	90	2009	TOTN	1.58	7.98
10	90	2010	TOTN	2.7	8.05
10	100	2009	NH4	1.72	1.3
10	100	2010	NH4	3.36	2.97
10	100	2009	NO3	1.24	3.56
10	100	2010	NO3	1.03	0.78
10	100	2009	TOTN	1.58	1.68
10	100	2010	TOTN	2.7	2.59
10	110	2009	NH4	1.72	0.8
10	110	2010	NH4	3.36	2.28
10	110	2009	NO3	1.24	12.2
10	110	2010	NO3	1.03	13.19
10	110	2009	TOTN	1.58	1.83
10	110	2010	TOTN	2.7	3.27
10	120	2009	NH4	1.72	1.63
10	120	2010	NH4	3.36	4.28
10	120	2009	NO3	1.24	10.57
10	120	2010	NO3	1.03	4.98
10	120	2009	TOTN	1.58	3.76
10	120	2010	TOTN	2.7	4.45
10	130	2009	NH4	1.72	1.02
10	130	2010	NH4	3.36	2.36
10	130	2009	NO3	1.24	12.22
10	130	2010	NO3	1.03	7.15
10	130	2009	TOTN	1.58	3.18
10	130	2010	TOTN	2.7	3.28
10	140	2009	NH4	1.72	0.51
10	140	2010	NH4	3.36	2.41
10	140	2009	NO3	1.24	3.89
10	140	2010	NO3	1.03	13
10	140	2009	TOTN	1.58	1.03
10	140	2010	TOTN	2.7	4.04
10	160	2009	NH4	1.72	0.48
10	160	2010	NH4	3.36	3.51
10	160	2009	NO3	1.24	24.35
10	160	2010	NO3	1.03	12.74
10	160	2009	TOTN	1.58	2.99
10	160	2010	TOTN	2.7	4.48
10	170	2009	NH4	1.72	5.32
10	170	2010	NH4	3.36	8
10	170	2009	NO3	1.24	11.57
10	170	2010	NO3	1.03	19.08
10	170	2009	TOTN	1.58	8.08
10	170	2010	TOTN	2.7	12.9
10	180	2009	NO3	1.24	16.65
10	180	2010	NO3	1.03	6.03
10	180	2009	TOTN	1.58	18.74
10	180	2010	TOTN	2.7	13.93
10	190	2009	NH4	1.72	7.37
10	190	2010	NH4	3.36	15.2
10	190	2009	NO3	1.24	11.12
10	190	2010	NO3	1.03	15.22
10	190	2009	TOTN	1.58	9.46
10	190	2010	TOTN	2.7	15.21
10	200	2009	NH4	1.72	0.99
10	200	2010	NH4	3.36	2.03
10	200	2009	NO3	1.24	1.53
10	200	2010	NO3	1.03	1
10	200	2009	TOTN	1.58	1.04
10	200	2010	TOTN	2.7	1.92
11	0	2009	NH4	1.72	0.18
11	0	2010	NH4	3.36	4.02
11	0	2009	NO3	1.24	12.73
11	0	2010	NO3	1.03	11.63
11	0	2009	TOTN	1.58	6.34
11	0	2010	TOTN	2.7	7.75
11	10	2009	NH4	1.72	0.03
11	10	2010	NH4	3.36	2.05
11	10	2009	NO3	1.24	6.57
11	10	2010	NO3	1.03	9.57
11	10	2009	TOTN	1.58	3.57
11	10	2010	TOTN	2.7	6.12
11	20	2010	NH4	3.36	12.06
11	20	2010	NO3	1.03	13.86
11	20	2010	TOTN	2.7	13.18
11	30	2009	NH4	1.72	1.35
11	30	2010	NH4	3.36	0.84
11	30	2009	NO3	1.24	16.22
11	30	2010	NO3	1.03	27.93
11	30	2009	TOTN	1.58	2.86
11	30	2010	TOTN	2.7	3.59
11	40	2009	NH4	1.72	1.98
11	40	2010	NH4	3.36	4.49
11	40	2009	NO3	1.24	6.49
11	40	2010	NO3	1.03	12.32
11	40	2009	TOTN	1.58	2.91
11	40	2010	TOTN	2.7	6.1
11	50	2010	NH4	3.36	3.03
11	50	2010	NO3	1.03	23.26
11	50	2010	TOTN	2.7	10.25
11	60	2010	NH4	3.36	1.1
11	60	2010	NO3	1.03	24.09
11	60	2010	TOTN	2.7	6.04
11	70	2010	NH4	3.36	3.66
11	70	2010	NO3	1.03	9.72
11	70	2010	TOTN	2.7	6.6
11	80	2009	NH4	1.72	0.02
11	80	2010	NH4	3.36	2.05
11	80	2009	NO3	1.24	19.25
11	80	2010	NO3	1.03	17.56
11	80	2009	TOTN	1.58	4.51
11	80	2010	TOTN	2.7	5.67
11	90	2009	NH4	1.72	0
11	90	2010	NH4	3.36	2.04
11	90	2009	NO3	1.24	23.6
11	90	2010	NO3	1.03	8.1
11	90	2009	TOTN	1.58	5.41
11	90	2010	TOTN	2.7	3.43
11	100	2009	NH4	1.72	0.43
11	100	2010	NH4	3.36	2.88
11	100	2009	NO3	1.24	7.21
11	100	2010	NO3	1.03	11.89
11	100	2009	TOTN	1.58	2.89
11	100	2010	TOTN	2.7	6.14
11	110	2009	NH4	1.72	1.29
11	110	2010	NH4	3.36	3.22
11	110	2009	NO3	1.24	11.82
11	110	2010	NO3	1.03	16.59
11	110	2009	TOTN	1.58	3.62
11	110	2010	TOTN	2.7	6.18
11	120	2009	NH4	1.72	2.12
11	120	2010	NH4	3.36	3.52
11	120	2009	NO3	1.24	10.41
11	120	2010	NO3	1.03	17.34
11	120	2009	TOTN	1.58	4.59
11	120	2010	TOTN	2.7	7.64
11	130	2009	NH4	1.72	3.7
11	130	2010	NH4	3.36	17.8
11	130	2009	NO3	1.24	3.22
11	130	2010	NO3	1.03	57.14
11	130	2009	TOTN	1.58	3.61
11	130	2010	TOTN	2.7	25.53
11	140	2009	NH4	1.72	1.63
11	140	2010	NH4	3.36	1.33
11	140	2009	NO3	1.24	16.36
11	140	2010	NO3	1.03	59.91
11	140	2009	TOTN	1.58	2.87
11	140	2010	TOTN	2.7	6.27
11	150	2009	NH4	1.72	0.41
11	150	2010	NH4	3.36	1.41
11	150	2009	NO3	1.24	51.36
11	150	2010	NO3	1.03	25.55
11	150	2009	TOTN	1.58	7.57
11	150	2010	TOTN	2.7	4.8
11	160	2009	NH4	1.72	0.79
11	160	2010	NH4	3.36	1.89
11	160	2009	NO3	1.24	19.55
11	160	2010	NO3	1.03	73.73
11	160	2009	TOTN	1.58	2.63
11	160	2010	TOTN	2.7	8.94
11	180	2009	NH4	1.72	3.37
11	180	2010	NH4	3.36	3.49
11	180	2009	NO3	1.24	3.16
11	180	2010	NO3	1.03	24.38
11	180	2009	TOTN	1.58	3.34
11	180	2010	TOTN	2.7	7.1
11	200	2009	NH4	1.72	0
11	200	2010	NH4	3.36	2.11
11	200	2009	NO3	1.24	14.45
11	200	2010	NO3	1.03	8.46
11	200	2009	TOTN	1.58	3.6
11	200	2010	TOTN	2.7	3.69
12	0	2010	NH4	3.36	3.19
12	0	2010	NO3	1.03	7.62
12	0	2010	TOTN	2.7	5.66
12	10	2009	NH4	1.72	1.84
12	10	2010	NH4	3.36	2.53
12	10	2009	NO3	1.24	1.5
12	10	2010	NO3	1.03	6.51
12	10	2009	TOTN	1.58	1.61
12	10	2010	TOTN	2.7	5.28
12	20	2009	NH4	1.72	1.94
12	20	2010	NH4	3.36	5.63
12	20	2009	NO3	1.24	3.54
12	20	2010	NO3	1.03	23
12	20	2009	TOTN	1.58	2.39
12	20	2010	TOTN	2.7	10.49
12	30	2009	NH4	1.72	12.5
12	30	2010	NH4	3.36	19.45
12	30	2009	NO3	1.24	5.48
12	30	2010	NO3	1.03	20.47
12	30	2009	TOTN	1.58	7.28
12	30	2010	TOTN	2.7	20.2
12	40	2010	NH4	3.36	0.42
12	40	2010	NO3	1.03	9.6
12	40	2010	TOTN	2.7	1.12
12	50	2009	NH4	1.72	2.02
12	50	2010	NH4	3.36	2.88
12	50	2009	NO3	1.24	2.23
12	50	2010	NO3	1.03	22.95
12	50	2009	TOTN	1.58	2.04
12	50	2010	TOTN	2.7	5.24
12	60	2010	NH4	3.36	5.3
12	60	2010	NO3	1.03	22.71
12	60	2010	TOTN	2.7	7.54
12	70	2009	NH4	1.72	0.84
12	70	2010	NH4	3.36	1.5
12	70	2009	NO3	1.24	2.4
12	70	2010	NO3	1.03	8.39
12	70	2009	TOTN	1.58	1.15
12	70	2010	TOTN	2.7	2.86
12	80	2010	NH4	3.36	0.34
12	80	2010	NO3	1.03	2.97
12	80	2010	TOTN	2.7	1.3
12	90	2009	NH4	1.72	0.46
12	90	2010	NH4	3.36	0.8
12	90	2009	NO3	1.24	5.19
12	90	2010	NO3	1.03	29.94
12	90	2009	TOTN	1.58	0.7
12	90	2010	TOTN	2.7	2.28
12	100	2009	NH4	1.72	1.74
12	100	2010	NH4	3.36	3.29
12	100	2009	NO3	1.24	5.65
12	100	2010	NO3	1.03	28.02
12	100	2009	TOTN	1.58	2.18
12	100	2010	TOTN	2.7	6.11
12	110	2009	NH4	1.72	1.78
12	110	2010	NH4	3.36	5.08
12	110	2009	NO3	1.24	3.75
12	110	2010	NO3	1.03	20.25
12	110	2009	TOTN	1.58	1.99
12	110	2010	TOTN	2.7	6.66
12	120	2009	NH4	1.72	0.92
12	120	2010	NH4	3.36	0.81
12	120	2009	NO3	1.24	2.76
12	120	2010	NO3	1.03	1
12	120	2009	TOTN	1.58	1.11
12	120	2010	TOTN	2.7	0.83
12	130	2009	NH4	1.72	1.6
12	130	2010	NH4	3.36	3.16
12	130	2009	NO3	1.24	4.5
12	130	2010	NO3	1.03	12.46
12	130	2009	TOTN	1.58	1.88
12	130	2010	TOTN	2.7	4.06
12	140	2009	NH4	1.72	1.35
12	140	2010	NH4	3.36	6.44
12	140	2009	NO3	1.24	2.13
12	140	2010	NO3	1.03	3.18
12	140	2009	TOTN	1.58	1.4
12	140	2010	TOTN	2.7	6.21
12	150	2009	NH4	1.72	4.21
12	150	2010	NH4	3.36	3.75
12	150	2009	NO3	1.24	1.33
12	150	2010	NO3	1.03	1
12	150	2009	TOTN	1.58	3.7
12	150	2010	TOTN	2.7	3.27
12	160	2009	NH4	1.72	1.05
12	160	2010	NH4	3.36	3.92
12	160	2009	NO3	1.24	1.14
12	160	2010	NO3	1.03	8.53
12	160	2009	TOTN	1.58	1.07
12	160	2010	TOTN	2.7	4.57
12	170	2009	NH4	1.72	0.82
12	170	2010	NH4	3.36	1.18
12	170	2009	NO3	1.24	1.58
12	170	2010	NO3	1.03	10.6
12	170	2009	TOTN	1.58	0.91
12	170	2010	TOTN	2.7	2.23
12	180	2009	NO3	1.24	1.67
12	180	2010	NO3	1.03	0.45
12	180	2009	TOTN	1.58	7.87
12	180	2010	TOTN	2.7	8.8
12	190	2009	NH4	1.72	1.43
12	190	2010	NH4	3.36	3.34
12	190	2009	NO3	1.24	1.24
12	190	2010	NO3	1.03	1
12	190	2009	TOTN	1.58	1.41
12	190	2010	TOTN	2.7	3.05
12	200	2009	NH4	1.72	3.35
12	200	2010	NH4	3.36	4.96
12	200	2009	NO3	1.24	1.94
12	200	2010	NO3	1.03	1
12	200	2009	TOTN	1.58	3.05
12	200	2010	TOTN	2.7	4.14
