# Supplementary material for: A Forest Tent Caterpillar Outbreak Increased Resource Levels and Seedling Growth in a Northern Hardwood Forest
Source: PLoS One. 2016 Nov 21;11(11):e0167139. doi: 10.1371/journal.pone.0167139 (PMC5117778; doi:10.1371/journal.pone.0167139)
Supplement: S3 File — Seedling height growth, and seedling height at the start of the growing season, in the six defoliated sites from 2008 to 2012 for six northern hardwood species. Tag refers to the tag number of an individual seedling. (XLSX) [file pone.0167139.s003.xlsx]

## Sheet: S3_File
Site	Tag	Species	Year	Height at start of growing season (mm)	Height growth (mm)
7	A108	Acer saccharum	2008	79	5
7	A108	Acer saccharum	2009	84	9
7	A108	Acer saccharum	2010	93	6
7	A108	Acer saccharum	2011	99	5
7	A109	Acer saccharum	2008	73	31
7	A109	Acer saccharum	2009	104	9
7	A109	Acer saccharum	2010	113	6
7	A109	Acer saccharum	2011	119	28
7	A109	Acer saccharum	2012	147	4
7	A114	Acer saccharum	2008	71	12
7	A114	Acer saccharum	2009	83	10
7	A114	Acer saccharum	2010	93	3
7	A114	Acer saccharum	2011	96	8
7	A114	Acer saccharum	2012	104	5
7	A135	Acer saccharum	2008	99	7
7	A135	Acer saccharum	2009	106	4
7	A135	Acer saccharum	2010	110	3
7	A135	Acer saccharum	2011	113	6
7	A135	Acer saccharum	2012	119	3
7	A141	Acer saccharum	2008	46	15
7	A141	Acer saccharum	2009	61	11
7	A141	Acer saccharum	2010	72	4
7	A141	Acer saccharum	2011	76	12
7	A143	Acer saccharum	2008	101	12
7	A143	Acer saccharum	2009	113	15
7	A143	Acer saccharum	2010	128	4
7	A143	Acer saccharum	2011	132	8
7	A143	Acer saccharum	2012	140	4
7	A146	Acer saccharum	2008	173	4
7	A146	Acer saccharum	2009	177	7
7	A146	Acer saccharum	2011	184	3
7	A148	Acer saccharum	2008	89	5
7	A148	Acer saccharum	2009	94	4
7	A148	Acer saccharum	2010	98	4
7	A148	Acer saccharum	2011	102	9
7	A148	Acer saccharum	2012	111	4
7	A154	Acer saccharum	2008	96	13
7	A154	Acer saccharum	2009	109	10
7	A154	Acer saccharum	2010	119	6
7	A154	Acer saccharum	2011	125	8
7	A154	Acer saccharum	2012	133	5
7	A158	Acer saccharum	2008	55	25
7	A158	Acer saccharum	2009	80	1
7	A158	Acer saccharum	2010	81	5
7	A158	Acer saccharum	2011	86	12
7	A159	Acer saccharum	2008	78	10
7	A159	Acer saccharum	2009	88	5
7	A159	Acer saccharum	2010	93	2
7	A159	Acer saccharum	2011	95	12
7	A164	Acer saccharum	2008	70	13
7	A164	Acer saccharum	2009	83	13
7	A164	Acer saccharum	2010	96	5
7	A164	Acer saccharum	2011	101	6
7	A164	Acer saccharum	2012	107	5
7	A171	Acer saccharum	2008	66	11
7	A171	Acer saccharum	2009	77	2
7	A171	Acer saccharum	2010	79	2
7	A171	Acer saccharum	2011	81	14
7	A51	Acer saccharum	2008	79	15
7	A51	Acer saccharum	2009	94	3
7	A51	Acer saccharum	2010	97	7
7	A51	Acer saccharum	2011	104	17
7	A60	Acer saccharum	2008	82	11
7	A60	Acer saccharum	2009	93	12
7	A60	Acer saccharum	2011	105	3
7	A60	Acer saccharum	2012	108	2
7	A84	Acer saccharum	2008	54	13
7	A84	Acer saccharum	2009	67	11
7	A84	Acer saccharum	2010	78	3
7	A84	Acer saccharum	2011	81	10
8	E103	Fraxinus americana	2008	62	4
8	E103	Fraxinus americana	2009	66	11
8	E103	Fraxinus americana	2010	77	28
8	E103	Fraxinus americana	2011	105	38
8	E105	Acer saccharum	2008	12	13
8	E105	Acer saccharum	2009	25	12
8	E105	Acer saccharum	2010	37	8
8	E105	Acer saccharum	2011	45	17
8	E114	Fraxinus americana	2008	59	11
8	E114	Fraxinus americana	2009	70	4
8	E114	Fraxinus americana	2010	74	7
8	E114	Fraxinus americana	2011	81	21
8	E114	Fraxinus americana	2012	102	18
8	E115	Fraxinus americana	2008	44	8
8	E115	Fraxinus americana	2009	52	5
8	E115	Fraxinus americana	2010	57	4
8	E115	Fraxinus americana	2011	61	6
8	E115	Fraxinus americana	2012	67	6
8	E117	Acer saccharum	2008	104	10
8	E117	Acer saccharum	2009	114	6
8	E117	Acer saccharum	2010	120	4
8	E117	Acer saccharum	2011	124	4
8	E121	Ostrya virginiana	2008	67	9
8	E121	Ostrya virginiana	2009	76	26
8	E121	Ostrya virginiana	2010	102	29
8	E121	Ostrya virginiana	2011	131	53
8	E121	Ostrya virginiana	2012	184	27
8	E123	Fraxinus americana	2008	68	8
8	E123	Fraxinus americana	2009	76	10
8	E123	Fraxinus americana	2010	86	16
8	E123	Fraxinus americana	2011	102	24
8	E123	Fraxinus americana	2012	126	6
8	E124	Acer saccharum	2008	104	3
8	E124	Acer saccharum	2009	107	4
8	E124	Acer saccharum	2010	111	2
8	E124	Acer saccharum	2011	113	5
8	E124	Acer saccharum	2012	118	6
8	E125	Acer saccharum	2008	124	9
8	E125	Acer saccharum	2009	133	6
8	E125	Acer saccharum	2010	139	3
8	E125	Acer saccharum	2011	142	8
8	E126	Fraxinus americana	2008	90	10
8	E126	Fraxinus americana	2009	100	8
8	E126	Fraxinus americana	2010	108	14
8	E126	Fraxinus americana	2011	122	22
8	E126	Fraxinus americana	2012	144	10
8	E132	Ostrya virginiana	2008	50	20
8	E132	Ostrya virginiana	2009	70	12
8	E132	Ostrya virginiana	2010	82	28
8	E132	Ostrya virginiana	2011	110	13
8	E132	Ostrya virginiana	2012	123	17
8	E141	Ostrya virginiana	2008	88	12
8	E141	Ostrya virginiana	2009	100	14
8	E141	Ostrya virginiana	2010	114	21
8	E141	Ostrya virginiana	2011	135	55
8	E143	Acer saccharum	2008	145	6
8	E143	Acer saccharum	2009	151	10
8	E143	Acer saccharum	2010	161	4
8	E143	Acer saccharum	2011	165	11
8	E147	Acer saccharum	2008	77	12
8	E147	Acer saccharum	2009	89	10
8	E147	Acer saccharum	2010	99	7
8	E147	Acer saccharum	2011	106	13
8	E148	Ostrya virginiana	2008	98	6
8	E148	Ostrya virginiana	2009	104	13
8	E148	Ostrya virginiana	2010	117	4
8	E148	Ostrya virginiana	2011	121	28
8	E157	Acer saccharum	2008	145	4
8	E157	Acer saccharum	2009	149	6
8	E157	Acer saccharum	2010	155	7
8	E157	Acer saccharum	2011	162	4
8	E157	Acer saccharum	2012	166	7
8	E168	Ostrya virginiana	2008	96	12
8	E168	Ostrya virginiana	2009	108	26
8	E168	Ostrya virginiana	2010	134	17
8	E168	Ostrya virginiana	2011	151	25
8	E171	Acer saccharum	2008	92	7
8	E171	Acer saccharum	2009	99	3
8	E171	Acer saccharum	2010	102	4
8	E171	Acer saccharum	2011	106	6
8	E171	Acer saccharum	2012	112	4
8	E172	Fraxinus americana	2008	124	24
8	E172	Fraxinus americana	2009	148	27
8	E172	Fraxinus americana	2010	175	9
8	E172	Fraxinus americana	2011	184	31
8	E172	Fraxinus americana	2012	215	13
8	E174	Fraxinus americana	2008	67	7
8	E174	Fraxinus americana	2009	74	4
8	E174	Fraxinus americana	2010	78	4
8	E174	Fraxinus americana	2011	82	9
8	E174	Fraxinus americana	2012	91	18
8	E180	Fraxinus americana	2008	41	38
8	E180	Fraxinus americana	2009	79	3
8	E180	Fraxinus americana	2010	82	4
8	E180	Fraxinus americana	2011	86	10
8	E181	Fraxinus americana	2008	53	5
8	E181	Fraxinus americana	2009	58	22
8	E181	Fraxinus americana	2010	80	5
8	E181	Fraxinus americana	2011	85	3
8	E181	Fraxinus americana	2012	88	5
8	E190	Fraxinus americana	2008	52	7
8	E190	Fraxinus americana	2009	59	16
8	E190	Fraxinus americana	2010	75	16
8	E190	Fraxinus americana	2011	91	3
8	E193	Acer saccharum	2008	67	9
8	E193	Acer saccharum	2009	76	16
8	E193	Acer saccharum	2010	92	3
8	E193	Acer saccharum	2011	95	13
8	E196	Acer saccharum	2008	132	5
8	E196	Acer saccharum	2009	137	4
8	E196	Acer saccharum	2010	141	4
8	E196	Acer saccharum	2011	145	11
8	E196	Acer saccharum	2012	156	8
8	E197	Acer saccharum	2008	47	5
8	E197	Acer saccharum	2009	52	6
8	E197	Acer saccharum	2010	58	2
8	E197	Acer saccharum	2011	60	6
8	E199	Fraxinus americana	2008	59	16
8	E199	Fraxinus americana	2009	75	11
8	E199	Fraxinus americana	2010	86	11
8	E199	Fraxinus americana	2011	97	16
8	E199	Fraxinus americana	2012	113	8
8	E206	Fraxinus americana	2008	56	0
8	E206	Fraxinus americana	2009	56	24
8	E206	Fraxinus americana	2010	80	8
8	E206	Fraxinus americana	2011	88	10
8	E206	Fraxinus americana	2012	98	8
8	E208	Acer saccharum	2008	108	2
8	E208	Acer saccharum	2009	110	2
8	E208	Acer saccharum	2010	112	2
8	E208	Acer saccharum	2011	114	4
8	E213	Fraxinus americana	2008	61	10
8	E213	Fraxinus americana	2009	71	10
8	E213	Fraxinus americana	2010	81	7
8	E213	Fraxinus americana	2011	88	11
8	E213	Fraxinus americana	2012	99	8
8	E219	Fraxinus americana	2008	55	15
8	E219	Fraxinus americana	2009	70	6
8	E219	Fraxinus americana	2010	76	1
8	E219	Fraxinus americana	2011	77	2
8	E220	Acer saccharum	2008	121	5
8	E220	Acer saccharum	2009	126	4
8	E220	Acer saccharum	2010	130	2
8	E220	Acer saccharum	2011	132	11
8	E228	Fraxinus americana	2008	35	6
8	E228	Fraxinus americana	2009	41	7
8	E228	Fraxinus americana	2010	48	21
8	E228	Fraxinus americana	2011	69	6
8	E24	Acer saccharum	2008	94	4
8	E24	Acer saccharum	2009	98	3
8	E24	Acer saccharum	2010	101	4
8	E24	Acer saccharum	2011	105	7
8	E24	Acer saccharum	2012	112	1
8	E241	Acer saccharum	2008	123	1
8	E241	Acer saccharum	2009	124	2
8	E241	Acer saccharum	2010	126	3
8	E241	Acer saccharum	2011	129	2
8	E251	Acer saccharum	2008	51	31
8	E251	Acer saccharum	2009	82	7
8	E251	Acer saccharum	2010	89	9
8	E251	Acer saccharum	2011	98	15
8	E251	Acer saccharum	2012	113	10
8	E252	Acer saccharum	2008	83	7
8	E252	Acer saccharum	2009	90	5
8	E252	Acer saccharum	2010	95	7
8	E252	Acer saccharum	2011	102	17
8	E256	Acer saccharum	2008	92	2
8	E256	Acer saccharum	2009	94	4
8	E256	Acer saccharum	2010	98	6
8	E256	Acer saccharum	2011	104	14
8	E256	Acer saccharum	2012	118	9
8	E260	Acer saccharum	2008	104	3
8	E260	Acer saccharum	2009	107	2
8	E260	Acer saccharum	2010	109	2
8	E260	Acer saccharum	2011	111	3
8	E275	Fraxinus americana	2008	39	16
8	E275	Fraxinus americana	2009	55	13
8	E275	Fraxinus americana	2010	68	20
8	E275	Fraxinus americana	2011	88	45
8	E275	Fraxinus americana	2012	133	18
8	E276	Acer saccharum	2008	111	7
8	E276	Acer saccharum	2009	118	5
8	E276	Acer saccharum	2010	123	4
8	E276	Acer saccharum	2011	127	11
8	E279	Fraxinus americana	2008	92	4
8	E279	Fraxinus americana	2009	96	11
8	E279	Fraxinus americana	2010	107	20
8	E279	Fraxinus americana	2011	127	58
8	E279	Fraxinus americana	2012	185	20
8	E288	Fraxinus americana	2008	75	35
8	E288	Fraxinus americana	2009	110	11
8	E288	Fraxinus americana	2010	121	7
8	E288	Fraxinus americana	2011	128	13
8	E288	Fraxinus americana	2012	141	6
8	E295	Acer saccharum	2008	52	13
8	E295	Acer saccharum	2009	65	10
8	E295	Acer saccharum	2010	75	5
8	E295	Acer saccharum	2011	80	10
8	E296	Acer saccharum	2008	38	4
8	E296	Acer saccharum	2009	42	6
8	E296	Acer saccharum	2010	48	3
8	E296	Acer saccharum	2011	51	7
8	E296	Acer saccharum	2012	58	4
8	E297	Fraxinus americana	2008	91	6
8	E297	Fraxinus americana	2009	97	5
8	E297	Fraxinus americana	2010	102	9
8	E297	Fraxinus americana	2011	111	4
8	E303	Fraxinus americana	2008	41	9
8	E303	Fraxinus americana	2009	50	7
8	E303	Fraxinus americana	2010	57	12
8	E303	Fraxinus americana	2011	69	11
8	E303	Fraxinus americana	2012	80	4
8	E306	Acer saccharum	2008	95	7
8	E306	Acer saccharum	2009	102	5
8	E306	Acer saccharum	2010	107	4
8	E306	Acer saccharum	2011	111	8
8	E306	Acer saccharum	2012	119	6
8	E308	Acer saccharum	2008	104	3
8	E308	Acer saccharum	2009	107	4
8	E308	Acer saccharum	2010	111	2
8	E308	Acer saccharum	2011	113	9
8	E308	Acer saccharum	2012	122	4
8	E315	Acer saccharum	2008	88	5
8	E315	Acer saccharum	2009	93	2
8	E315	Acer saccharum	2010	95	6
8	E315	Acer saccharum	2011	101	11
8	E59	Acer saccharum	2008	106	4
8	E59	Acer saccharum	2009	110	5
8	E59	Acer saccharum	2010	115	2
8	E59	Acer saccharum	2011	117	5
8	E67	Fraxinus americana	2008	160	16
8	E67	Fraxinus americana	2009	176	11
8	E67	Fraxinus americana	2010	187	2
8	E67	Fraxinus americana	2011	189	6
8	E67	Fraxinus americana	2012	195	4
8	E75	Acer saccharum	2008	113	5
8	E75	Acer saccharum	2009	118	4
8	E75	Acer saccharum	2010	122	3
8	E75	Acer saccharum	2011	125	6
8	E80	Fraxinus americana	2008	110	5
8	E80	Fraxinus americana	2009	115	11
8	E80	Fraxinus americana	2010	126	7
8	E80	Fraxinus americana	2011	133	18
8	E80	Fraxinus americana	2012	151	11
8	E87	Acer saccharum	2008	78	4
8	E87	Acer saccharum	2009	82	2
8	E87	Acer saccharum	2010	84	4
8	E87	Acer saccharum	2011	88	4
8	E92	Acer saccharum	2008	107	4
8	E92	Acer saccharum	2009	111	2
8	E92	Acer saccharum	2010	113	3
8	E92	Acer saccharum	2011	116	8
8	E95	Ostrya virginiana	2008	61	11
8	E95	Ostrya virginiana	2009	72	10
8	E95	Ostrya virginiana	2010	82	12
8	E95	Ostrya virginiana	2012	134	16
8	E97	Ostrya virginiana	2008	88	14
8	E97	Ostrya virginiana	2009	102	18
8	E97	Ostrya virginiana	2010	120	14
8	E97	Ostrya virginiana	2011	134	49
8	E97	Ostrya virginiana	2012	183	9
8	E98	Acer saccharum	2008	71	7
8	E98	Acer saccharum	2009	78	8
8	E98	Acer saccharum	2010	86	7
8	E98	Acer saccharum	2011	93	16
8	E98	Acer saccharum	2012	109	7
8	E99	Acer saccharum	2008	128	9
8	E99	Acer saccharum	2009	137	6
8	E99	Acer saccharum	2010	143	3
8	E99	Acer saccharum	2011	146	6
8	V1	Ostrya virginiana	2008	31	19
8	V1	Ostrya virginiana	2009	58	27
8	V1	Ostrya virginiana	2010	102	44
8	V1	Ostrya virginiana	2011	181	79
8	V1	Ostrya virginiana	2012	191	10
8	V3	Ostrya virginiana	2008	123	28
8	V3	Ostrya virginiana	2009	151	35
8	V3	Ostrya virginiana	2010	186	109
8	V3	Ostrya virginiana	2011	295	82
8	V3	Ostrya virginiana	2012	377	16
9	D102	Fagus grandifolia	2008	138	11
9	D102	Fagus grandifolia	2009	149	29
9	D102	Fagus grandifolia	2010	178	43
9	D102	Fagus grandifolia	2011	221	49
9	D102	Fagus grandifolia	2012	270	47
9	D11	Fagus grandifolia	2008	48	53
9	D11	Fagus grandifolia	2009	101	55
9	D11	Fagus grandifolia	2010	156	17
9	D11	Fagus grandifolia	2011	173	9
9	D11	Fagus grandifolia	2012	182	4
9	D110	Acer rubrum	2008	46	9
9	D110	Acer rubrum	2009	55	1
9	D110	Acer rubrum	2010	56	5
9	D110	Acer rubrum	2011	61	13
9	D110	Acer rubrum	2012	74	15
9	D113	Acer saccharum	2008	101	4
9	D113	Acer saccharum	2009	105	8
9	D113	Acer saccharum	2010	113	3
9	D113	Acer saccharum	2011	116	11
9	D120	Fagus grandifolia	2008	175	10
9	D120	Fagus grandifolia	2009	185	26
9	D120	Fagus grandifolia	2010	211	10
9	D120	Fagus grandifolia	2011	221	16
9	D120	Fagus grandifolia	2012	237	18
9	D121	Fagus grandifolia	2008	165	9
9	D121	Fagus grandifolia	2009	174	21
9	D121	Fagus grandifolia	2010	195	6
9	D121	Fagus grandifolia	2011	201	9
9	D121	Fagus grandifolia	2012	210	15
9	D134	Acer rubrum	2008	65	3
9	D134	Acer rubrum	2009	68	3
9	D134	Acer rubrum	2010	71	2
9	D134	Acer rubrum	2011	73	2
9	D136	Acer rubrum	2008	48	26
9	D136	Acer rubrum	2009	74	7
9	D136	Acer rubrum	2010	81	2
9	D136	Acer rubrum	2011	83	2
9	D136	Acer rubrum	2012	85	4
9	D142	Acer saccharum	2008	69	4
9	D142	Acer saccharum	2009	73	8
9	D142	Acer saccharum	2010	81	6
9	D142	Acer saccharum	2011	87	12
9	D142	Acer saccharum	2012	99	12
9	D143	Acer saccharum	2008	90	12
9	D143	Acer saccharum	2009	102	9
9	D143	Acer saccharum	2010	111	24
9	D143	Acer saccharum	2011	135	15
9	D146	Fagus grandifolia	2008	117	15
9	D146	Fagus grandifolia	2009	132	31
9	D146	Fagus grandifolia	2010	163	52
9	D146	Fagus grandifolia	2011	215	15
9	D146	Fagus grandifolia	2012	230	12
9	D148	Acer saccharum	2008	103	6
9	D148	Acer saccharum	2009	109	5
9	D148	Acer saccharum	2010	114	3
9	D148	Acer saccharum	2011	117	8
9	D148	Acer saccharum	2012	125	5
9	D149	Fagus grandifolia	2008	219	50
9	D149	Fagus grandifolia	2009	269	75
9	D149	Fagus grandifolia	2010	344	33
9	D149	Fagus grandifolia	2011	377	82
9	D149	Fagus grandifolia	2012	459	72
9	D15	Fagus grandifolia	2008	134	17
9	D15	Fagus grandifolia	2009	151	57
9	D15	Fagus grandifolia	2010	208	114
9	D15	Fagus grandifolia	2011	322	20
9	D15	Fagus grandifolia	2012	342	13
9	D151	Fagus grandifolia	2008	98	50
9	D151	Fagus grandifolia	2009	148	45
9	D151	Fagus grandifolia	2010	193	51
9	D151	Fagus grandifolia	2012	272	34
9	D152	Acer saccharum	2008	124	11
9	D152	Acer saccharum	2009	135	7
9	D152	Acer saccharum	2010	142	3
9	D152	Acer saccharum	2011	145	6
9	D154	Fagus grandifolia	2008	130	42
9	D154	Fagus grandifolia	2009	172	56
9	D154	Fagus grandifolia	2010	228	97
9	D154	Fagus grandifolia	2011	325	19
9	D155	Acer saccharum	2008	125	9
9	D155	Acer saccharum	2009	134	8
9	D155	Acer saccharum	2010	142	5
9	D155	Acer saccharum	2011	147	8
9	D158	Fagus grandifolia	2008	102	13
9	D158	Fagus grandifolia	2009	115	10
9	D158	Fagus grandifolia	2010	125	12
9	D158	Fagus grandifolia	2011	137	15
9	D158	Fagus grandifolia	2012	152	10
9	D16	Acer saccharum	2008	82	9
9	D16	Acer saccharum	2009	91	4
9	D16	Acer saccharum	2010	95	4
9	D16	Acer saccharum	2011	99	3
9	D160	Fagus grandifolia	2008	184	21
9	D160	Fagus grandifolia	2009	205	38
9	D160	Fagus grandifolia	2010	243	44
9	D160	Fagus grandifolia	2011	287	85
9	D160	Fagus grandifolia	2012	372	77
9	D164	Fagus grandifolia	2008	144	21
9	D164	Fagus grandifolia	2009	165	45
9	D164	Fagus grandifolia	2010	210	32
9	D164	Fagus grandifolia	2011	242	55
9	D164	Fagus grandifolia	2012	297	38
9	D167	Acer saccharum	2008	82	8
9	D167	Acer saccharum	2009	90	9
9	D167	Acer saccharum	2010	99	6
9	D167	Acer saccharum	2011	105	14
9	D169	Acer saccharum	2008	81	3
9	D169	Acer saccharum	2009	84	5
9	D169	Acer saccharum	2010	89	3
9	D169	Acer saccharum	2011	92	2
9	D17	Acer saccharum	2008	114	11
9	D17	Acer saccharum	2009	125	8
9	D17	Acer saccharum	2010	133	3
9	D17	Acer saccharum	2011	136	9
9	D170	Acer saccharum	2008	81	19
9	D170	Acer saccharum	2009	100	20
9	D170	Acer saccharum	2010	120	5
9	D170	Acer saccharum	2011	125	10
9	D173	Fagus grandifolia	2008	218	26
9	D173	Fagus grandifolia	2009	244	21
9	D173	Fagus grandifolia	2010	265	16
9	D173	Fagus grandifolia	2011	281	64
9	D173	Fagus grandifolia	2012	345	18
9	D185	Fagus grandifolia	2008	146	30
9	D185	Fagus grandifolia	2009	176	40
9	D185	Fagus grandifolia	2010	216	36
9	D185	Fagus grandifolia	2011	252	108
9	D185	Fagus grandifolia	2012	360	68
9	D19	Acer saccharum	2008	72	11
9	D19	Acer saccharum	2009	83	7
9	D19	Acer saccharum	2010	90	7
9	D19	Acer saccharum	2011	97	19
9	D195	Acer saccharum	2008	97	14
9	D195	Acer saccharum	2009	111	2
9	D195	Acer saccharum	2010	113	3
9	D195	Acer saccharum	2011	116	6
9	D198	Acer saccharum	2008	104	3
9	D198	Acer saccharum	2009	107	11
9	D198	Acer saccharum	2010	118	5
9	D198	Acer saccharum	2011	123	13
9	D20	Fagus grandifolia	2008	89	7
9	D20	Fagus grandifolia	2009	96	17
9	D20	Fagus grandifolia	2010	113	66
9	D20	Fagus grandifolia	2011	179	81
9	D20	Fagus grandifolia	2012	260	64
9	D200	Fagus grandifolia	2008	126	25
9	D200	Fagus grandifolia	2009	151	19
9	D200	Fagus grandifolia	2010	170	11
9	D200	Fagus grandifolia	2011	181	20
9	D200	Fagus grandifolia	2012	201	19
9	D201	Fagus grandifolia	2008	157	15
9	D201	Fagus grandifolia	2009	172	14
9	D201	Fagus grandifolia	2010	186	10
9	D201	Fagus grandifolia	2011	196	24
9	D201	Fagus grandifolia	2012	220	35
9	D203	Fagus grandifolia	2008	202	19
9	D203	Fagus grandifolia	2009	221	21
9	D203	Fagus grandifolia	2010	242	11
9	D203	Fagus grandifolia	2011	253	89
9	D203	Fagus grandifolia	2012	342	11
9	D205	Acer saccharum	2008	80	13
9	D205	Acer saccharum	2009	93	5
9	D205	Acer saccharum	2010	98	5
9	D205	Acer saccharum	2011	103	11
9	D209	Acer rubrum	2008	47	13
9	D209	Acer rubrum	2009	60	3
9	D209	Acer rubrum	2010	63	2
9	D209	Acer rubrum	2011	65	3
9	D209	Acer rubrum	2012	68	3
9	D210	Acer saccharum	2008	103	4
9	D210	Acer saccharum	2009	107	6
9	D210	Acer saccharum	2010	113	6
9	D210	Acer saccharum	2011	119	7
9	D211	Fagus grandifolia	2008	203	25
9	D211	Fagus grandifolia	2009	228	38
9	D211	Fagus grandifolia	2010	266	36
9	D211	Fagus grandifolia	2011	302	143
9	D211	Fagus grandifolia	2012	445	145
9	D214	Acer saccharum	2008	63	8
9	D214	Acer saccharum	2009	71	7
9	D214	Acer saccharum	2010	78	2
9	D214	Acer saccharum	2011	80	6
9	D214	Acer saccharum	2012	86	2
9	D215	Acer saccharum	2008	119	5
9	D215	Acer saccharum	2009	124	8
9	D215	Acer saccharum	2010	132	4
9	D215	Acer saccharum	2011	136	4
9	D215	Acer saccharum	2012	140	4
9	D216	Fagus grandifolia	2008	181	12
9	D216	Fagus grandifolia	2009	193	31
9	D216	Fagus grandifolia	2010	224	55
9	D216	Fagus grandifolia	2011	279	54
9	D216	Fagus grandifolia	2012	333	26
9	D217	Acer saccharum	2008	41	7
9	D217	Acer saccharum	2009	48	12
9	D217	Acer saccharum	2010	60	8
9	D217	Acer saccharum	2011	68	21
9	D218	Fagus grandifolia	2008	223	21
9	D218	Fagus grandifolia	2009	244	36
9	D218	Fagus grandifolia	2010	280	34
9	D218	Fagus grandifolia	2011	314	147
9	D218	Fagus grandifolia	2012	461	63
9	D219	Fagus grandifolia	2008	114	12
9	D219	Fagus grandifolia	2009	126	10
9	D219	Fagus grandifolia	2010	136	6
9	D219	Fagus grandifolia	2011	142	72
9	D219	Fagus grandifolia	2012	214	15
9	D22	Acer saccharum	2008	45	39
9	D22	Acer saccharum	2009	84	18
9	D22	Acer saccharum	2010	102	5
9	D22	Acer saccharum	2011	107	9
9	D220	Fagus grandifolia	2008	173	38
9	D220	Fagus grandifolia	2009	211	41
9	D220	Fagus grandifolia	2010	252	40
9	D220	Fagus grandifolia	2011	292	29
9	D220	Fagus grandifolia	2012	321	52
9	D225	Fagus grandifolia	2008	47	19
9	D225	Fagus grandifolia	2009	66	20
9	D225	Fagus grandifolia	2010	86	11
9	D225	Fagus grandifolia	2011	97	64
9	D225	Fagus grandifolia	2012	161	20
9	D227	Acer saccharum	2008	61	18
9	D227	Acer saccharum	2009	79	19
9	D227	Acer saccharum	2011	98	6
9	D230	Acer saccharum	2008	130	4
9	D230	Acer saccharum	2009	134	3
9	D230	Acer saccharum	2010	137	2
9	D230	Acer saccharum	2011	139	8
9	D231	Fagus grandifolia	2008	199	24
9	D231	Fagus grandifolia	2009	223	69
9	D231	Fagus grandifolia	2010	292	15
9	D231	Fagus grandifolia	2011	307	135
9	D231	Fagus grandifolia	2012	442	69
9	D233	Fagus grandifolia	2008	61	11
9	D233	Fagus grandifolia	2009	72	52
9	D233	Fagus grandifolia	2010	124	70
9	D233	Fagus grandifolia	2011	194	180
9	D233	Fagus grandifolia	2012	374	112
9	D234	Acer saccharum	2008	71	5
9	D234	Acer saccharum	2009	76	6
9	D234	Acer saccharum	2010	82	2
9	D234	Acer saccharum	2011	84	5
9	D234	Acer saccharum	2012	89	1
9	D24	Fagus grandifolia	2008	217	29
9	D24	Fagus grandifolia	2009	246	40
9	D24	Fagus grandifolia	2010	286	71
9	D24	Fagus grandifolia	2011	357	111
9	D24	Fagus grandifolia	2012	468	19
9	D241	Fagus grandifolia	2008	149	28
9	D241	Fagus grandifolia	2009	177	27
9	D241	Fagus grandifolia	2010	204	65
9	D241	Fagus grandifolia	2011	269	150
9	D241	Fagus grandifolia	2012	419	92
9	D243	Acer saccharum	2008	59	8
9	D243	Acer saccharum	2009	67	12
9	D243	Acer saccharum	2010	79	8
9	D243	Acer saccharum	2011	87	9
9	D243	Acer saccharum	2012	96	4
9	D245	Acer saccharum	2008	123	4
9	D245	Acer saccharum	2009	127	3
9	D245	Acer saccharum	2010	130	2
9	D245	Acer saccharum	2011	132	2
9	D249	Fagus grandifolia	2008	216	25
9	D249	Fagus grandifolia	2009	241	33
9	D249	Fagus grandifolia	2010	274	75
9	D249	Fagus grandifolia	2011	349	228
9	D25	Acer saccharum	2008	74	9
9	D25	Acer saccharum	2009	83	16
9	D25	Acer saccharum	2010	99	11
9	D25	Acer saccharum	2011	110	10
9	D25	Acer saccharum	2012	120	7
9	D256	Fagus grandifolia	2008	153	27
9	D256	Fagus grandifolia	2009	180	23
9	D256	Fagus grandifolia	2010	203	58
9	D256	Fagus grandifolia	2011	261	117
9	D256	Fagus grandifolia	2012	378	107
9	D272	Acer saccharum	2008	148	2
9	D272	Acer saccharum	2009	150	5
9	D272	Acer saccharum	2010	155	6
9	D272	Acer saccharum	2011	161	8
9	D274	Acer saccharum	2008	79	6
9	D274	Acer saccharum	2009	85	5
9	D274	Acer saccharum	2010	90	5
9	D274	Acer saccharum	2011	95	18
9	D274	Acer saccharum	2012	113	9
9	D28	Acer saccharum	2008	76	8
9	D28	Acer saccharum	2009	84	7
9	D28	Acer saccharum	2010	91	6
9	D28	Acer saccharum	2011	97	16
9	D28	Acer saccharum	2012	113	5
9	D284	Acer saccharum	2008	88	12
9	D284	Acer saccharum	2009	100	12
9	D284	Acer saccharum	2010	112	7
9	D284	Acer saccharum	2011	119	13
9	D292	Acer rubrum	2008	53	6
9	D292	Acer rubrum	2009	59	3
9	D292	Acer rubrum	2010	62	4
9	D292	Acer rubrum	2011	66	8
9	D292	Acer rubrum	2012	74	7
9	D299	Acer rubrum	2008	83	9
9	D299	Acer rubrum	2009	92	2
9	D299	Acer rubrum	2010	94	10
9	D299	Acer rubrum	2011	104	24
9	D299	Acer rubrum	2012	128	2
9	D3	Fagus grandifolia	2008	63	12
9	D3	Fagus grandifolia	2009	75	7
9	D3	Fagus grandifolia	2010	82	13
9	D3	Fagus grandifolia	2011	95	31
9	D3	Fagus grandifolia	2012	126	25
9	D305	Acer saccharum	2008	83	6
9	D305	Acer saccharum	2009	89	3
9	D305	Acer saccharum	2010	92	1
9	D305	Acer saccharum	2011	93	5
9	D309	Acer rubrum	2008	56	6
9	D309	Acer rubrum	2009	62	3
9	D309	Acer rubrum	2010	65	2
9	D309	Acer rubrum	2011	67	5
9	D309	Acer rubrum	2012	72	4
9	D311	Fagus grandifolia	2008	181	42
9	D311	Fagus grandifolia	2009	223	111
9	D311	Fagus grandifolia	2010	334	167
9	D311	Fagus grandifolia	2011	501	171
9	D311	Fagus grandifolia	2012	672	170
9	D314	Acer rubrum	2008	57	25
9	D314	Acer rubrum	2009	82	4
9	D314	Acer rubrum	2010	86	6
9	D314	Acer rubrum	2011	92	17
9	D314	Acer rubrum	2012	109	20
9	D322	Acer saccharum	2008	66	9
9	D322	Acer saccharum	2009	75	2
9	D322	Acer saccharum	2010	77	2
9	D322	Acer saccharum	2011	79	3
9	D322	Acer saccharum	2012	82	2
9	D323	Fagus grandifolia	2008	85	2
9	D323	Fagus grandifolia	2009	87	5
9	D323	Fagus grandifolia	2010	92	6
9	D323	Fagus grandifolia	2011	98	59
9	D323	Fagus grandifolia	2012	157	32
9	D33	Acer saccharum	2008	76	9
9	D33	Acer saccharum	2009	85	12
9	D33	Acer saccharum	2010	97	7
9	D33	Acer saccharum	2011	104	12
9	D335	Acer rubrum	2008	46	6
9	D335	Acer rubrum	2009	52	6
9	D335	Acer rubrum	2010	58	6
9	D335	Acer rubrum	2011	64	30
9	D336	Fagus grandifolia	2008	125	14
9	D336	Fagus grandifolia	2009	139	56
9	D336	Fagus grandifolia	2010	195	8
9	D336	Fagus grandifolia	2011	203	72
9	D336	Fagus grandifolia	2012	275	97
9	D338	Acer rubrum	2008	49	12
9	D338	Acer rubrum	2009	61	14
9	D338	Acer rubrum	2010	75	2
9	D338	Acer rubrum	2011	77	12
9	D338	Acer rubrum	2012	89	5
9	D339	Fagus grandifolia	2008	102	17
9	D339	Fagus grandifolia	2009	119	66
9	D339	Fagus grandifolia	2010	185	30
9	D339	Fagus grandifolia	2011	215	195
9	D339	Fagus grandifolia	2012	410	47
9	D347	Fagus grandifolia	2008	128	4
9	D347	Fagus grandifolia	2009	132	7
9	D347	Fagus grandifolia	2010	139	13
9	D347	Fagus grandifolia	2011	152	33
9	D352	Acer saccharum	2008	91	12
9	D352	Acer saccharum	2010	113	3
9	D352	Acer saccharum	2011	116	8
9	D352	Acer saccharum	2012	124	3
9	D354	Acer saccharum	2008	53	4
9	D354	Acer saccharum	2009	57	9
9	D354	Acer saccharum	2010	66	3
9	D354	Acer saccharum	2011	69	6
9	D357	Acer saccharum	2008	66	6
9	D357	Acer saccharum	2009	72	2
9	D357	Acer saccharum	2010	74	2
9	D357	Acer saccharum	2011	76	2
9	D358	Fagus grandifolia	2008	113	62
9	D358	Fagus grandifolia	2009	175	41
9	D358	Fagus grandifolia	2010	216	42
9	D358	Fagus grandifolia	2011	258	153
9	D358	Fagus grandifolia	2012	411	56
9	D36	Acer saccharum	2008	52	21
9	D36	Acer saccharum	2009	73	9
9	D36	Acer saccharum	2010	82	5
9	D36	Acer saccharum	2011	87	13
9	D36	Acer saccharum	2012	100	9
9	D360	Acer rubrum	2008	143	3
9	D360	Acer rubrum	2009	146	6
9	D360	Acer rubrum	2010	152	5
9	D360	Acer rubrum	2011	157	11
9	D360	Acer rubrum	2012	168	14
9	D361	Acer saccharum	2008	71	29
9	D361	Acer saccharum	2009	100	6
9	D361	Acer saccharum	2010	106	3
9	D361	Acer saccharum	2011	109	17
9	D363	Fagus grandifolia	2008	148	11
9	D363	Fagus grandifolia	2009	159	22
9	D363	Fagus grandifolia	2010	181	66
9	D363	Fagus grandifolia	2011	247	226
9	D363	Fagus grandifolia	2012	473	69
9	D365	Acer rubrum	2008	44	4
9	D365	Acer rubrum	2009	48	2
9	D365	Acer rubrum	2010	50	1
9	D365	Acer rubrum	2011	51	4
9	D365	Acer rubrum	2012	55	3
9	D371	Acer rubrum	2008	54	7
9	D371	Acer rubrum	2009	61	4
9	D371	Acer rubrum	2010	65	3
9	D371	Acer rubrum	2011	68	4
9	D371	Acer rubrum	2012	72	7
9	D373	Acer saccharum	2008	51	4
9	D373	Acer saccharum	2009	55	2
9	D373	Acer saccharum	2010	57	2
9	D373	Acer saccharum	2011	59	2
9	D375	Acer rubrum	2008	49	4
9	D375	Acer rubrum	2009	53	1
9	D375	Acer rubrum	2010	54	1
9	D375	Acer rubrum	2011	55	2
9	D375	Acer rubrum	2012	57	14
9	D376	Acer rubrum	2008	65	2
9	D376	Acer rubrum	2009	67	3
9	D376	Acer rubrum	2010	70	2
9	D376	Acer rubrum	2011	72	5
9	D376	Acer rubrum	2012	77	3
9	D377	Fagus grandifolia	2008	187	44
9	D377	Fagus grandifolia	2009	231	32
9	D377	Fagus grandifolia	2010	263	18
9	D377	Fagus grandifolia	2011	281	119
9	D377	Fagus grandifolia	2012	400	81
9	D381	Acer rubrum	2008	64	4
9	D381	Acer rubrum	2009	68	3
9	D381	Acer rubrum	2010	71	6
9	D381	Acer rubrum	2011	77	3
9	D381	Acer rubrum	2012	80	2
9	D383	Acer rubrum	2008	60	14
9	D383	Acer rubrum	2009	74	2
9	D383	Acer rubrum	2010	76	2
9	D383	Acer rubrum	2011	78	4
9	D383	Acer rubrum	2012	82	7
9	D384	Acer saccharum	2008	70	36
9	D384	Acer saccharum	2009	106	4
9	D384	Acer saccharum	2010	110	2
9	D384	Acer saccharum	2011	112	5
9	D384	Acer saccharum	2012	117	31
9	D388	Acer rubrum	2008	51	3
9	D388	Acer rubrum	2009	54	1
9	D388	Acer rubrum	2010	55	2
9	D388	Acer rubrum	2011	57	5
9	D388	Acer rubrum	2012	62	5
9	D389	Acer rubrum	2008	49	2
9	D389	Acer rubrum	2009	51	3
9	D389	Acer rubrum	2010	54	2
9	D389	Acer rubrum	2011	56	3
9	D393	Acer rubrum	2008	37	5
9	D393	Acer rubrum	2009	42	11
9	D393	Acer rubrum	2010	53	4
9	D393	Acer rubrum	2011	57	20
9	D393	Acer rubrum	2012	77	10
9	D394	Acer saccharum	2008	52	3
9	D394	Acer saccharum	2009	55	4
9	D394	Acer saccharum	2010	59	3
9	D394	Acer saccharum	2011	62	10
9	D394	Acer saccharum	2012	72	2
9	D395	Acer saccharum	2008	82	6
9	D395	Acer saccharum	2009	88	2
9	D395	Acer saccharum	2010	90	3
9	D395	Acer saccharum	2011	93	5
9	D4	Fagus grandifolia	2008	195	18
9	D4	Fagus grandifolia	2009	213	58
9	D4	Fagus grandifolia	2010	271	5
9	D4	Fagus grandifolia	2011	276	90
9	D4	Fagus grandifolia	2012	366	56
9	D40	Fagus grandifolia	2008	168	22
9	D40	Fagus grandifolia	2009	190	31
9	D40	Fagus grandifolia	2010	221	13
9	D40	Fagus grandifolia	2011	234	26
9	D40	Fagus grandifolia	2012	260	20
9	D43	Fagus grandifolia	2008	86	15
9	D43	Fagus grandifolia	2009	101	42
9	D43	Fagus grandifolia	2010	143	12
9	D43	Fagus grandifolia	2011	155	66
9	D43	Fagus grandifolia	2012	221	22
9	D44	Fagus grandifolia	2008	114	4
9	D44	Fagus grandifolia	2009	118	4
9	D44	Fagus grandifolia	2010	122	8
9	D44	Fagus grandifolia	2011	130	15
9	D46	Acer saccharum	2008	71	12
9	D46	Acer saccharum	2009	83	14
9	D46	Acer saccharum	2010	97	5
9	D46	Acer saccharum	2011	102	40
9	D46	Acer saccharum	2012	142	6
9	D49	Acer saccharum	2008	78	4
9	D49	Acer saccharum	2009	82	21
9	D49	Acer saccharum	2010	103	15
9	D49	Acer saccharum	2011	118	18
9	D49	Acer saccharum	2012	136	7
9	D51	Fagus grandifolia	2008	101	33
9	D51	Fagus grandifolia	2009	134	26
9	D51	Fagus grandifolia	2010	160	16
9	D51	Fagus grandifolia	2011	176	112
9	D57	Acer saccharum	2008	79	9
9	D57	Acer saccharum	2009	88	5
9	D57	Acer saccharum	2010	93	3
9	D57	Acer saccharum	2011	96	6
9	D66	Fagus grandifolia	2008	118	10
9	D66	Fagus grandifolia	2009	128	11
9	D66	Fagus grandifolia	2010	139	13
9	D66	Fagus grandifolia	2011	152	24
9	D66	Fagus grandifolia	2012	176	12
9	D71	Acer rubrum	2008	58	14
9	D71	Acer rubrum	2009	72	5
9	D71	Acer rubrum	2010	77	4
9	D71	Acer rubrum	2011	81	6
9	D71	Acer rubrum	2012	87	9
9	D72	Fagus grandifolia	2008	105	13
9	D72	Fagus grandifolia	2009	118	22
9	D72	Fagus grandifolia	2010	140	44
9	D72	Fagus grandifolia	2011	184	16
9	D72	Fagus grandifolia	2012	200	26
9	D73	Fagus grandifolia	2008	117	30
9	D73	Fagus grandifolia	2009	147	59
9	D73	Fagus grandifolia	2010	206	11
9	D73	Fagus grandifolia	2011	217	50
9	D73	Fagus grandifolia	2012	267	52
9	D74	Fagus grandifolia	2008	155	23
9	D74	Fagus grandifolia	2009	178	36
9	D74	Fagus grandifolia	2010	214	10
9	D74	Fagus grandifolia	2011	224	39
9	D74	Fagus grandifolia	2012	263	22
9	D77	Fagus grandifolia	2008	115	18
9	D77	Fagus grandifolia	2009	133	26
9	D77	Fagus grandifolia	2010	159	12
9	D77	Fagus grandifolia	2011	171	12
9	D78	Fagus grandifolia	2008	175	10
9	D78	Fagus grandifolia	2009	185	28
9	D78	Fagus grandifolia	2010	213	23
9	D78	Fagus grandifolia	2011	236	74
9	D81	Acer rubrum	2008	77	6
9	D81	Acer rubrum	2009	83	9
9	D81	Acer rubrum	2010	92	5
9	D81	Acer rubrum	2011	97	9
9	D81	Acer rubrum	2012	106	14
9	D84	Fagus grandifolia	2008	124	6
9	D84	Fagus grandifolia	2009	130	4
9	D84	Fagus grandifolia	2010	134	4
9	D84	Fagus grandifolia	2011	138	11
9	D84	Fagus grandifolia	2012	149	13
9	D86	Fagus grandifolia	2008	194	9
9	D86	Fagus grandifolia	2009	203	27
9	D86	Fagus grandifolia	2010	230	32
9	D86	Fagus grandifolia	2011	262	86
9	D86	Fagus grandifolia	2012	348	16
9	D87	Acer saccharum	2008	50	19
9	D87	Acer saccharum	2009	69	19
9	D87	Acer saccharum	2010	88	11
9	D87	Acer saccharum	2011	99	10
9	D91	Fagus grandifolia	2008	111	21
9	D91	Fagus grandifolia	2009	132	29
9	D91	Fagus grandifolia	2010	161	7
9	D91	Fagus grandifolia	2011	168	5
9	D92	Acer saccharum	2008	49	7
9	D92	Acer saccharum	2009	56	7
9	D92	Acer saccharum	2010	63	4
9	D92	Acer saccharum	2011	67	8
10	F103	Fagus grandifolia	2008	82	7
10	F103	Fagus grandifolia	2009	89	31
10	F103	Fagus grandifolia	2010	120	23
10	F103	Fagus grandifolia	2011	143	6
10	F105	Fagus grandifolia	2008	131	95
10	F105	Fagus grandifolia	2009	226	34
10	F105	Fagus grandifolia	2011	325	20
10	F105	Fagus grandifolia	2012	345	7
10	F107	Prunus serotina	2008	109	25
10	F107	Prunus serotina	2009	134	58
10	F107	Prunus serotina	2010	192	121
10	F107	Prunus serotina	2011	313	34
10	F107	Prunus serotina	2012	347	28
10	F109	Prunus serotina	2008	191	32
10	F109	Prunus serotina	2009	223	15
10	F109	Prunus serotina	2010	238	57
10	F109	Prunus serotina	2011	295	46
10	F109	Prunus serotina	2012	341	18
10	F112	Acer saccharum	2008	61	11
10	F112	Acer saccharum	2009	72	35
10	F112	Acer saccharum	2010	107	13
10	F112	Acer saccharum	2011	120	14
10	F120	Fagus grandifolia	2008	137	29
10	F120	Fagus grandifolia	2009	166	17
10	F120	Fagus grandifolia	2010	183	90
10	F120	Fagus grandifolia	2011	273	14
10	F120	Fagus grandifolia	2012	287	14
10	F122	Acer saccharum	2008	65	19
10	F122	Acer saccharum	2009	84	17
10	F122	Acer saccharum	2011	109	9
10	F142	Prunus serotina	2008	54	11
10	F142	Prunus serotina	2009	65	42
10	F142	Prunus serotina	2010	107	18
10	F142	Prunus serotina	2011	125	41
10	F142	Prunus serotina	2012	166	8
10	F146	Fagus grandifolia	2008	149	22
10	F146	Fagus grandifolia	2009	171	15
10	F146	Fagus grandifolia	2010	186	58
10	F146	Fagus grandifolia	2011	244	7
10	F146	Fagus grandifolia	2012	251	7
10	F151	Acer saccharum	2008	140	6
10	F151	Acer saccharum	2009	146	2
10	F151	Acer saccharum	2010	148	4
10	F151	Acer saccharum	2011	152	7
10	F151	Acer saccharum	2012	159	4
10	F156	Acer saccharum	2008	86	18
10	F156	Acer saccharum	2009	104	12
10	F156	Acer saccharum	2010	116	17
10	F156	Acer saccharum	2011	133	15
10	F156	Acer saccharum	2012	148	8
10	F159	Acer saccharum	2008	129	8
10	F159	Acer saccharum	2009	137	6
10	F159	Acer saccharum	2010	143	10
10	F159	Acer saccharum	2011	153	5
10	F163	Fagus grandifolia	2008	175	10
10	F163	Fagus grandifolia	2009	185	13
10	F163	Fagus grandifolia	2010	198	21
10	F163	Fagus grandifolia	2011	219	17
10	F163	Fagus grandifolia	2012	236	9
10	F164	Fagus grandifolia	2008	127	31
10	F164	Fagus grandifolia	2009	158	10
10	F164	Fagus grandifolia	2011	173	3
10	F167	Acer saccharum	2008	75	15
10	F167	Acer saccharum	2009	90	12
10	F167	Acer saccharum	2010	102	5
10	F167	Acer saccharum	2011	107	3
10	F169	Prunus serotina	2008	136	21
10	F169	Prunus serotina	2009	157	13
10	F169	Prunus serotina	2010	170	24
10	F169	Prunus serotina	2012	210	5
10	F170	Prunus serotina	2008	69	5
10	F170	Prunus serotina	2009	74	2
10	F170	Prunus serotina	2010	76	3
10	F170	Prunus serotina	2011	79	15
10	F170	Prunus serotina	2012	94	7
10	F182	Acer saccharum	2008	114	9
10	F182	Acer saccharum	2009	123	10
10	F182	Acer saccharum	2010	133	8
10	F182	Acer saccharum	2011	141	7
10	F182	Acer saccharum	2012	148	6
10	F188	Acer saccharum	2008	88	10
10	F188	Acer saccharum	2009	98	5
10	F188	Acer saccharum	2010	103	11
10	F188	Acer saccharum	2011	114	8
10	F188	Acer saccharum	2012	122	8
10	F19	Fagus grandifolia	2008	175	11
10	F19	Fagus grandifolia	2009	186	47
10	F19	Fagus grandifolia	2010	233	35
10	F19	Fagus grandifolia	2011	268	41
10	F19	Fagus grandifolia	2012	309	18
10	F205	Acer saccharum	2008	158	9
10	F205	Acer saccharum	2009	167	6
10	F205	Acer saccharum	2010	173	22
10	F205	Acer saccharum	2011	195	10
10	F205	Acer saccharum	2012	205	0
10	F21	Fagus grandifolia	2008	180	17
10	F21	Fagus grandifolia	2009	197	47
10	F21	Fagus grandifolia	2010	244	49
10	F21	Fagus grandifolia	2011	293	26
10	F21	Fagus grandifolia	2012	319	6
10	F211	Acer saccharum	2008	121	8
10	F211	Acer saccharum	2009	129	7
10	F211	Acer saccharum	2010	136	6
10	F211	Acer saccharum	2011	142	13
10	F211	Acer saccharum	2012	155	5
10	F220	Prunus serotina	2008	148	8
10	F220	Prunus serotina	2009	156	7
10	F220	Prunus serotina	2010	163	12
10	F220	Prunus serotina	2011	175	10
10	F220	Prunus serotina	2012	185	13
10	F241	Acer saccharum	2008	65	14
10	F241	Acer saccharum	2010	81	2
10	F241	Acer saccharum	2011	83	7
10	F241	Acer saccharum	2012	90	4
10	F244	Fagus grandifolia	2008	138	39
10	F244	Fagus grandifolia	2009	177	11
10	F244	Fagus grandifolia	2010	188	42
10	F244	Fagus grandifolia	2011	230	48
10	F244	Fagus grandifolia	2012	278	6
10	F247	Fagus grandifolia	2008	12	17
10	F247	Fagus grandifolia	2009	29	18
10	F247	Fagus grandifolia	2010	47	21
10	F247	Fagus grandifolia	2011	68	10
10	F247	Fagus grandifolia	2012	78	16
10	F254	Acer saccharum	2008	64	33
10	F254	Acer saccharum	2009	97	15
10	F254	Acer saccharum	2010	112	6
10	F254	Acer saccharum	2011	118	4
10	F254	Acer saccharum	2012	122	5
10	F255	Prunus serotina	2008	60	22
10	F255	Prunus serotina	2009	82	21
10	F255	Prunus serotina	2011	219	87
10	F256	Fagus grandifolia	2008	123	33
10	F256	Fagus grandifolia	2009	156	18
10	F256	Fagus grandifolia	2010	174	54
10	F256	Fagus grandifolia	2011	228	14
10	F256	Fagus grandifolia	2012	242	7
10	F263	Ostrya virginiana	2008	90	11
10	F263	Ostrya virginiana	2009	101	15
10	F263	Ostrya virginiana	2010	116	72
10	F263	Ostrya virginiana	2011	188	62
10	F263	Ostrya virginiana	2012	250	31
10	F28	Acer saccharum	2008	83	20
10	F28	Acer saccharum	2009	103	9
10	F28	Acer saccharum	2010	112	19
10	F28	Acer saccharum	2011	131	7
10	F28	Acer saccharum	2012	138	8
10	F284	Ostrya virginiana	2008	68	17
10	F284	Ostrya virginiana	2009	85	150
10	F284	Ostrya virginiana	2010	235	133
10	F284	Ostrya virginiana	2012	426	28
10	F30	Fagus grandifolia	2008	123	57
10	F30	Fagus grandifolia	2009	180	26
10	F30	Fagus grandifolia	2010	206	22
10	F30	Fagus grandifolia	2011	228	4
10	F30	Fagus grandifolia	2012	232	3
10	F305	Ostrya virginiana	2008	35	17
10	F305	Ostrya virginiana	2009	52	38
10	F305	Ostrya virginiana	2010	90	29
10	F305	Ostrya virginiana	2011	119	47
10	F305	Ostrya virginiana	2012	166	16
10	F306	Acer saccharum	2008	103	4
10	F306	Acer saccharum	2009	107	6
10	F306	Acer saccharum	2010	113	6
10	F306	Acer saccharum	2011	119	6
10	F306	Acer saccharum	2012	125	6
10	F324	Acer saccharum	2008	108	11
10	F324	Acer saccharum	2009	119	12
10	F324	Acer saccharum	2010	131	30
10	F324	Acer saccharum	2012	167	8
10	F33	Acer saccharum	2008	175	10
10	F33	Acer saccharum	2009	185	10
10	F33	Acer saccharum	2010	195	11
10	F33	Acer saccharum	2011	206	13
10	F33	Acer saccharum	2012	219	12
10	F333	Acer saccharum	2008	65	5
10	F333	Acer saccharum	2009	70	6
10	F333	Acer saccharum	2010	76	10
10	F333	Acer saccharum	2012	98	4
10	F349	Acer saccharum	2008	66	6
10	F349	Acer saccharum	2009	72	9
10	F349	Acer saccharum	2010	81	14
10	F349	Acer saccharum	2011	95	11
10	F349	Acer saccharum	2012	106	5
10	F35	Fagus grandifolia	2008	95	59
10	F35	Fagus grandifolia	2009	154	39
10	F35	Fagus grandifolia	2010	193	53
10	F35	Fagus grandifolia	2011	246	8
10	F35	Fagus grandifolia	2012	254	3
10	F353	Fagus grandifolia	2008	144	12
10	F353	Fagus grandifolia	2009	156	18
10	F353	Fagus grandifolia	2010	174	45
10	F353	Fagus grandifolia	2011	219	21
10	F353	Fagus grandifolia	2012	240	38
10	F367	Acer saccharum	2008	62	18
10	F367	Acer saccharum	2009	80	12
10	F367	Acer saccharum	2010	92	17
10	F367	Acer saccharum	2011	109	5
10	F367	Acer saccharum	2012	114	5
10	F379	Acer saccharum	2008	76	13
10	F379	Acer saccharum	2009	89	4
10	F379	Acer saccharum	2010	93	10
10	F379	Acer saccharum	2011	103	10
10	F384	Acer saccharum	2008	149	11
10	F384	Acer saccharum	2009	160	3
10	F384	Acer saccharum	2010	163	4
10	F384	Acer saccharum	2011	167	2
10	F406	Acer saccharum	2008	98	8
10	F406	Acer saccharum	2010	109	13
10	F406	Acer saccharum	2011	122	2
10	F406	Acer saccharum	2012	124	5
10	F415	Acer saccharum	2008	129	4
10	F415	Acer saccharum	2009	133	5
10	F415	Acer saccharum	2010	138	14
10	F415	Acer saccharum	2011	152	6
10	F415	Acer saccharum	2012	158	4
10	F42	Fagus grandifolia	2008	126	43
10	F42	Fagus grandifolia	2009	169	94
10	F42	Fagus grandifolia	2010	263	135
10	F42	Fagus grandifolia	2011	398	28
10	F42	Fagus grandifolia	2012	426	20
10	F422	Ostrya virginiana	2008	110	15
10	F422	Ostrya virginiana	2009	125	28
10	F422	Ostrya virginiana	2010	153	53
10	F422	Ostrya virginiana	2011	206	53
10	F425	Ostrya virginiana	2008	81	35
10	F425	Ostrya virginiana	2009	116	38
10	F425	Ostrya virginiana	2010	154	80
10	F425	Ostrya virginiana	2012	318	40
10	F49	Fagus grandifolia	2008	163	21
10	F49	Fagus grandifolia	2009	184	36
10	F49	Fagus grandifolia	2010	220	34
10	F49	Fagus grandifolia	2011	254	148
10	F49	Fagus grandifolia	2012	402	9
10	F5	Fagus grandifolia	2008	128	13
10	F5	Fagus grandifolia	2009	141	58
10	F5	Fagus grandifolia	2010	199	111
10	F5	Fagus grandifolia	2011	310	17
10	F5	Fagus grandifolia	2012	327	44
10	F50	Fagus grandifolia	2008	208	25
10	F50	Fagus grandifolia	2009	233	63
10	F50	Fagus grandifolia	2010	296	116
10	F50	Fagus grandifolia	2011	412	96
10	F50	Fagus grandifolia	2012	508	43
10	F54	Acer saccharum	2008	84	12
10	F54	Acer saccharum	2009	96	16
10	F54	Acer saccharum	2010	112	1
10	F54	Acer saccharum	2011	113	13
10	F57	Prunus serotina	2008	89	8
10	F57	Prunus serotina	2009	97	6
10	F57	Prunus serotina	2010	103	12
10	F57	Prunus serotina	2011	115	28
10	F62	Acer saccharum	2008	81	18
10	F62	Acer saccharum	2009	99	6
10	F62	Acer saccharum	2010	105	10
10	F62	Acer saccharum	2011	115	13
10	F62	Acer saccharum	2012	128	11
10	F7	Fagus grandifolia	2008	139	47
10	F7	Fagus grandifolia	2009	186	49
10	F7	Fagus grandifolia	2010	235	111
10	F7	Fagus grandifolia	2011	346	41
10	F71	Prunus serotina	2008	49	19
10	F71	Prunus serotina	2010	98	24
10	F71	Prunus serotina	2012	188	24
10	F72	Prunus serotina	2008	105	3
10	F72	Prunus serotina	2009	108	7
10	F72	Prunus serotina	2010	115	52
10	F72	Prunus serotina	2011	167	84
10	F72	Prunus serotina	2012	251	9
10	F74	Prunus serotina	2008	77	14
10	F74	Prunus serotina	2009	91	14
10	F74	Prunus serotina	2010	105	29
10	F74	Prunus serotina	2012	171	33
10	F75	Fagus grandifolia	2008	269	32
10	F75	Fagus grandifolia	2009	301	10
10	F75	Fagus grandifolia	2010	311	11
10	F75	Fagus grandifolia	2011	322	10
10	F75	Fagus grandifolia	2012	332	5
10	F79	Fagus grandifolia	2008	226	52
10	F79	Fagus grandifolia	2009	278	115
10	F79	Fagus grandifolia	2010	393	38
10	F79	Fagus grandifolia	2011	431	39
10	F80	Acer saccharum	2008	77	7
10	F80	Acer saccharum	2009	84	10
10	F80	Acer saccharum	2010	94	18
10	F80	Acer saccharum	2011	112	33
10	F81	Fagus grandifolia	2008	430	81
10	F81	Fagus grandifolia	2009	511	150
10	F81	Fagus grandifolia	2010	661	229
10	F81	Fagus grandifolia	2011	890	207
10	F81	Fagus grandifolia	2012	1097	44
10	F86	Fagus grandifolia	2008	123	34
10	F86	Fagus grandifolia	2009	157	30
10	F86	Fagus grandifolia	2010	187	35
10	F86	Fagus grandifolia	2011	222	83
10	F86	Fagus grandifolia	2012	305	20
10	F87	Prunus serotina	2008	38	23
10	F87	Prunus serotina	2009	61	23
10	F87	Prunus serotina	2012	220	12
10	F88	Prunus serotina	2008	185	25
10	F88	Prunus serotina	2009	210	22
10	F88	Prunus serotina	2012	454	35
10	F89	Fagus grandifolia	2008	110	16
10	F89	Fagus grandifolia	2009	126	7
10	F89	Fagus grandifolia	2010	133	24
10	F89	Fagus grandifolia	2011	157	4
10	F89	Fagus grandifolia	2012	161	1
10	F94	Fagus grandifolia	2008	172	31
10	F94	Fagus grandifolia	2009	203	55
10	F94	Fagus grandifolia	2010	258	60
10	F94	Fagus grandifolia	2011	318	11
10	F94	Fagus grandifolia	2012	329	10
10	W1	Fagus grandifolia	2008	167	8
10	W1	Fagus grandifolia	2009	175	14
10	W1	Fagus grandifolia	2010	189	61
10	W1	Fagus grandifolia	2011	250	7
10	W1	Fagus grandifolia	2012	257	5
10	W10	Ostrya virginiana	2008	43	19
10	W10	Ostrya virginiana	2010	119	36
10	W10	Ostrya virginiana	2011	155	36
10	W10	Ostrya virginiana	2012	174	19
10	W11	Fagus grandifolia	2008	170	6
10	W11	Fagus grandifolia	2009	176	12
10	W11	Fagus grandifolia	2010	188	67
10	W11	Fagus grandifolia	2011	255	7
10	W11	Fagus grandifolia	2012	262	7
10	W12	Fagus grandifolia	2008	154	23
10	W12	Fagus grandifolia	2010	293	38
10	W12	Fagus grandifolia	2011	331	133
10	W12	Fagus grandifolia	2012	464	29
10	W13	Ostrya virginiana	2008	35	12
10	W13	Ostrya virginiana	2009	80	45
10	W13	Ostrya virginiana	2010	163	83
10	W13	Ostrya virginiana	2011	246	83
10	W14	Fagus grandifolia	2008	126	18
10	W14	Fagus grandifolia	2009	144	92
10	W14	Fagus grandifolia	2010	236	72
10	W14	Fagus grandifolia	2011	308	11
10	W14	Fagus grandifolia	2012	319	10
10	W2	Fagus grandifolia	2008	248	36
10	W2	Fagus grandifolia	2011	392	23
10	W2	Fagus grandifolia	2012	415	8
10	W3	Fagus grandifolia	2008	158	73
10	W3	Fagus grandifolia	2009	231	53
10	W3	Fagus grandifolia	2010	284	71
10	W3	Fagus grandifolia	2011	355	7
10	W3	Fagus grandifolia	2012	362	3
10	W4	Fagus grandifolia	2008	323	52
10	W4	Fagus grandifolia	2009	375	9
10	W4	Fagus grandifolia	2010	384	41
10	W4	Fagus grandifolia	2011	425	18
10	W4	Fagus grandifolia	2012	443	37
10	W5	Fagus grandifolia	2008	141	7
10	W5	Fagus grandifolia	2009	148	14
10	W5	Fagus grandifolia	2010	162	53
10	W5	Fagus grandifolia	2011	215	21
10	W6	Fagus grandifolia	2008	213	38
10	W6	Fagus grandifolia	2009	251	15
10	W6	Fagus grandifolia	2010	266	142
10	W6	Fagus grandifolia	2011	408	7
10	W7	Ostrya virginiana	2008	99	33
10	W7	Ostrya virginiana	2009	132	31
10	W7	Ostrya virginiana	2010	163	93
10	W7	Ostrya virginiana	2011	256	64
10	W7	Ostrya virginiana	2012	320	31
10	W8	Ostrya virginiana	2008	34	16
10	W8	Ostrya virginiana	2009	64	30
10	W8	Ostrya virginiana	2010	157	93
10	W8	Ostrya virginiana	2012	217	12
10	W9	Ostrya virginiana	2008	106	27
10	W9	Ostrya virginiana	2009	133	45
10	W9	Ostrya virginiana	2010	178	96
10	W9	Ostrya virginiana	2011	274	52
10	W9	Ostrya virginiana	2012	326	42
11	B101	Fraxinus americana	2008	106	22
11	B101	Fraxinus americana	2009	128	38
11	B101	Fraxinus americana	2010	166	31
11	B101	Fraxinus americana	2011	197	35
11	B101	Fraxinus americana	2012	232	9
11	B104	Acer saccharum	2008	164	9
11	B104	Acer saccharum	2009	173	17
11	B104	Acer saccharum	2010	190	16
11	B104	Acer saccharum	2011	206	54
11	B104	Acer saccharum	2012	260	20
11	B108	Fraxinus americana	2008	77	18
11	B108	Fraxinus americana	2009	95	46
11	B108	Fraxinus americana	2010	141	41
11	B108	Fraxinus americana	2011	182	26
11	B108	Fraxinus americana	2012	208	9
11	B112	Fraxinus americana	2008	32	11
11	B112	Fraxinus americana	2009	43	17
11	B112	Fraxinus americana	2010	60	13
11	B112	Fraxinus americana	2011	73	10
11	B112	Fraxinus americana	2012	83	7
11	B113	Fraxinus americana	2008	62	16
11	B113	Fraxinus americana	2009	78	57
11	B113	Fraxinus americana	2010	135	61
11	B113	Fraxinus americana	2011	196	74
11	B113	Fraxinus americana	2012	270	16
11	B114	Acer saccharum	2008	164	12
11	B114	Acer saccharum	2009	176	3
11	B114	Acer saccharum	2010	179	22
11	B114	Acer saccharum	2011	201	19
11	B114	Acer saccharum	2012	220	10
11	B117	Fraxinus americana	2008	96	4
11	B117	Fraxinus americana	2009	100	12
11	B117	Fraxinus americana	2010	112	23
11	B117	Fraxinus americana	2011	135	19
11	B120	Fraxinus americana	2008	83	45
11	B120	Fraxinus americana	2009	128	44
11	B120	Fraxinus americana	2010	172	37
11	B120	Fraxinus americana	2011	209	19
11	B120	Fraxinus americana	2012	228	9
11	B122	Acer saccharum	2008	128	8
11	B122	Acer saccharum	2009	136	15
11	B122	Acer saccharum	2010	151	37
11	B122	Acer saccharum	2011	188	39
11	B123	Fraxinus americana	2008	118	33
11	B123	Fraxinus americana	2009	151	46
11	B123	Fraxinus americana	2010	197	83
11	B123	Fraxinus americana	2011	280	69
11	B123	Fraxinus americana	2012	349	8
11	B124	Fraxinus americana	2008	85	19
11	B124	Fraxinus americana	2009	104	51
11	B124	Fraxinus americana	2010	155	52
11	B124	Fraxinus americana	2011	207	48
11	B125	Fraxinus americana	2008	88	7
11	B125	Fraxinus americana	2009	95	76
11	B125	Fraxinus americana	2010	171	26
11	B125	Fraxinus americana	2011	197	16
11	B130	Fraxinus americana	2008	99	10
11	B130	Fraxinus americana	2009	109	71
11	B130	Fraxinus americana	2010	180	83
11	B130	Fraxinus americana	2011	263	64
11	B130	Fraxinus americana	2012	327	7
11	B131	Fraxinus americana	2008	75	15
11	B131	Fraxinus americana	2009	90	77
11	B131	Fraxinus americana	2010	167	59
11	B131	Fraxinus americana	2011	226	34
11	B131	Fraxinus americana	2012	260	5
11	B132	Fraxinus americana	2008	30	45
11	B132	Fraxinus americana	2009	75	83
11	B132	Fraxinus americana	2010	158	116
11	B132	Fraxinus americana	2011	274	19
11	B134	Fraxinus americana	2008	87	11
11	B134	Fraxinus americana	2009	98	25
11	B134	Fraxinus americana	2010	123	18
11	B134	Fraxinus americana	2011	141	24
11	B134	Fraxinus americana	2012	165	8
11	B135	Fraxinus americana	2008	61	11
11	B135	Fraxinus americana	2009	72	35
11	B135	Fraxinus americana	2010	107	34
11	B135	Fraxinus americana	2011	141	53
11	B136	Acer saccharum	2008	109	5
11	B136	Acer saccharum	2009	114	21
11	B136	Acer saccharum	2010	135	21
11	B136	Acer saccharum	2011	156	14
11	B136	Acer saccharum	2012	170	8
11	B145	Fraxinus americana	2008	69	25
11	B145	Fraxinus americana	2009	94	21
11	B145	Fraxinus americana	2010	115	8
11	B145	Fraxinus americana	2011	123	14
11	B145	Fraxinus americana	2012	137	4
11	B149	Fraxinus americana	2008	51	14
11	B149	Fraxinus americana	2009	65	20
11	B149	Fraxinus americana	2010	85	8
11	B149	Fraxinus americana	2011	93	18
11	B150	Acer saccharum	2008	144	8
11	B150	Acer saccharum	2009	152	9
11	B150	Acer saccharum	2010	161	11
11	B150	Acer saccharum	2011	172	11
11	B150	Acer saccharum	2012	183	9
11	B152	Fraxinus americana	2008	102	12
11	B152	Fraxinus americana	2009	114	32
11	B152	Fraxinus americana	2010	146	22
11	B152	Fraxinus americana	2011	168	14
11	B152	Fraxinus americana	2012	182	5
11	B153	Acer saccharum	2008	148	7
11	B153	Acer saccharum	2009	155	16
11	B153	Acer saccharum	2010	171	11
11	B153	Acer saccharum	2011	182	14
11	B153	Acer saccharum	2012	196	10
11	B164	Acer saccharum	2008	139	6
11	B164	Acer saccharum	2009	145	4
11	B164	Acer saccharum	2010	149	12
11	B164	Acer saccharum	2011	161	17
11	B168	Fraxinus americana	2008	53	20
11	B168	Fraxinus americana	2009	73	42
11	B168	Fraxinus americana	2010	115	103
11	B168	Fraxinus americana	2011	218	114
11	B176	Fraxinus americana	2008	64	16
11	B176	Fraxinus americana	2009	80	31
11	B176	Fraxinus americana	2010	111	44
11	B176	Fraxinus americana	2011	155	6
11	B176	Fraxinus americana	2012	161	7
11	B178	Acer saccharum	2008	159	8
11	B178	Acer saccharum	2009	167	15
11	B178	Acer saccharum	2010	182	9
11	B178	Acer saccharum	2011	191	31
11	B178	Acer saccharum	2012	222	12
11	B182	Fraxinus americana	2008	108	17
11	B182	Fraxinus americana	2009	125	36
11	B182	Fraxinus americana	2010	161	181
11	B182	Fraxinus americana	2011	342	193
11	B182	Fraxinus americana	2012	535	32
11	B183	Fraxinus americana	2008	64	24
11	B183	Fraxinus americana	2009	88	94
11	B183	Fraxinus americana	2010	182	44
11	B183	Fraxinus americana	2011	226	21
11	B183	Fraxinus americana	2012	247	18
11	B188	Fraxinus americana	2008	67	33
11	B188	Fraxinus americana	2009	100	119
11	B188	Fraxinus americana	2010	219	152
11	B188	Fraxinus americana	2011	371	45
11	B188	Fraxinus americana	2012	416	8
11	B189	Fraxinus americana	2008	105	22
11	B189	Fraxinus americana	2009	127	33
11	B189	Fraxinus americana	2010	160	170
11	B189	Fraxinus americana	2011	330	126
11	B189	Fraxinus americana	2012	456	30
11	B19	Fraxinus americana	2008	175	21
11	B19	Fraxinus americana	2009	196	12
11	B19	Fraxinus americana	2010	208	64
11	B19	Fraxinus americana	2011	272	40
11	B19	Fraxinus americana	2012	312	22
11	B192	Acer saccharum	2008	97	12
11	B192	Acer saccharum	2009	109	11
11	B192	Acer saccharum	2010	120	22
11	B192	Acer saccharum	2011	142	55
11	B192	Acer saccharum	2012	197	27
11	B194	Fraxinus americana	2008	101	29
11	B194	Fraxinus americana	2009	130	43
11	B194	Fraxinus americana	2010	173	38
11	B194	Fraxinus americana	2011	211	67
11	B196	Fraxinus americana	2008	85	18
11	B196	Fraxinus americana	2009	103	60
11	B196	Fraxinus americana	2010	163	52
11	B196	Fraxinus americana	2011	215	43
11	B196	Fraxinus americana	2012	258	3
11	B198	Acer saccharum	2008	124	10
11	B198	Acer saccharum	2009	134	11
11	B198	Acer saccharum	2010	145	11
11	B198	Acer saccharum	2011	156	18
11	B198	Acer saccharum	2012	174	13
11	B201	Fraxinus americana	2008	67	30
11	B201	Fraxinus americana	2009	97	114
11	B201	Fraxinus americana	2010	211	177
11	B201	Fraxinus americana	2012	500	31
11	B203	Fraxinus americana	2008	133	29
11	B203	Fraxinus americana	2009	162	95
11	B203	Fraxinus americana	2010	257	364
11	B203	Fraxinus americana	2011	621	263
11	B203	Fraxinus americana	2012	884	8
11	B205	Fraxinus americana	2008	123	34
11	B205	Fraxinus americana	2009	157	32
11	B205	Fraxinus americana	2010	189	145
11	B205	Fraxinus americana	2011	334	165
11	B205	Fraxinus americana	2012	499	46
11	B207	Fraxinus americana	2008	127	41
11	B207	Fraxinus americana	2009	168	62
11	B207	Fraxinus americana	2010	230	342
11	B207	Fraxinus americana	2011	572	235
11	B208	Acer saccharum	2008	147	11
11	B208	Acer saccharum	2009	158	11
11	B208	Acer saccharum	2010	169	23
11	B208	Acer saccharum	2011	192	34
11	B208	Acer saccharum	2012	226	0
11	B210	Acer saccharum	2008	129	8
11	B210	Acer saccharum	2009	137	11
11	B210	Acer saccharum	2010	148	10
11	B210	Acer saccharum	2011	158	10
11	B210	Acer saccharum	2012	168	6
11	B214	Acer saccharum	2008	124	12
11	B214	Acer saccharum	2009	136	18
11	B214	Acer saccharum	2010	154	35
11	B214	Acer saccharum	2011	189	52
11	B214	Acer saccharum	2012	241	35
11	B215	Fraxinus americana	2008	54	15
11	B215	Fraxinus americana	2009	69	149
11	B215	Fraxinus americana	2010	218	294
11	B215	Fraxinus americana	2011	512	184
11	B215	Fraxinus americana	2012	696	15
11	B216	Fraxinus americana	2008	78	8
11	B216	Fraxinus americana	2009	86	70
11	B216	Fraxinus americana	2010	156	113
11	B216	Fraxinus americana	2011	269	56
11	B216	Fraxinus americana	2012	325	8
11	B219	Acer saccharum	2008	132	2
11	B219	Acer saccharum	2009	134	7
11	B219	Acer saccharum	2010	141	8
11	B219	Acer saccharum	2011	149	19
11	B219	Acer saccharum	2012	168	7
11	B220	Acer saccharum	2008	41	15
11	B220	Acer saccharum	2009	56	27
11	B220	Acer saccharum	2010	83	48
11	B220	Acer saccharum	2011	131	39
11	B221	Fraxinus americana	2008	164	24
11	B221	Fraxinus americana	2009	188	89
11	B221	Fraxinus americana	2010	277	204
11	B221	Fraxinus americana	2011	481	294
11	B222	Acer saccharum	2008	73	14
11	B222	Acer saccharum	2009	87	28
11	B222	Acer saccharum	2010	115	29
11	B222	Acer saccharum	2011	144	19
11	B223	Acer saccharum	2008	71	13
11	B223	Acer saccharum	2009	84	11
11	B223	Acer saccharum	2010	95	20
11	B223	Acer saccharum	2011	115	55
11	B223	Acer saccharum	2012	170	26
11	B224	Acer saccharum	2008	66	16
11	B224	Acer saccharum	2009	82	5
11	B224	Acer saccharum	2010	87	24
11	B224	Acer saccharum	2011	111	24
11	B228	Acer saccharum	2008	130	28
11	B228	Acer saccharum	2009	158	11
11	B228	Acer saccharum	2010	169	24
11	B228	Acer saccharum	2011	193	41
11	B229	Fraxinus americana	2008	159	13
11	B229	Fraxinus americana	2009	172	117
11	B229	Fraxinus americana	2010	289	36
11	B229	Fraxinus americana	2011	325	71
11	B23	Acer saccharum	2008	130	23
11	B23	Acer saccharum	2009	153	42
11	B23	Acer saccharum	2010	195	16
11	B23	Acer saccharum	2011	211	9
11	B23	Acer saccharum	2012	220	8
11	B230	Fraxinus americana	2008	53	14
11	B230	Fraxinus americana	2009	67	72
11	B230	Fraxinus americana	2010	139	16
11	B230	Fraxinus americana	2011	155	7
11	B236	Acer saccharum	2008	52	19
11	B236	Acer saccharum	2009	71	2
11	B236	Acer saccharum	2010	73	16
11	B236	Acer saccharum	2011	89	11
11	B241	Fraxinus americana	2008	89	18
11	B241	Fraxinus americana	2009	107	51
11	B241	Fraxinus americana	2010	158	215
11	B241	Fraxinus americana	2011	373	57
11	B246	Fraxinus americana	2008	50	60
11	B246	Fraxinus americana	2009	110	39
11	B246	Fraxinus americana	2010	149	16
11	B246	Fraxinus americana	2011	165	35
11	B246	Fraxinus americana	2012	200	7
11	B251	Fraxinus americana	2008	136	9
11	B251	Fraxinus americana	2009	145	31
11	B251	Fraxinus americana	2010	176	69
11	B251	Fraxinus americana	2011	245	93
11	B251	Fraxinus americana	2012	338	7
11	B253	Fraxinus americana	2008	92	13
11	B253	Fraxinus americana	2009	105	78
11	B253	Fraxinus americana	2010	183	60
11	B253	Fraxinus americana	2011	243	28
11	B254	Fraxinus americana	2008	91	9
11	B254	Fraxinus americana	2009	100	34
11	B254	Fraxinus americana	2010	134	68
11	B254	Fraxinus americana	2011	202	35
11	B254	Fraxinus americana	2012	237	6
11	B26	Fraxinus americana	2008	96	4
11	B26	Fraxinus americana	2009	100	16
11	B26	Fraxinus americana	2010	116	10
11	B26	Fraxinus americana	2011	126	20
11	B270	Acer saccharum	2008	142	10
11	B270	Acer saccharum	2009	152	13
11	B270	Acer saccharum	2010	165	20
11	B270	Acer saccharum	2011	185	23
11	B279	Fraxinus americana	2008	122	9
11	B279	Fraxinus americana	2009	131	22
11	B279	Fraxinus americana	2010	153	3
11	B279	Fraxinus americana	2011	156	8
11	B284	Acer saccharum	2008	171	7
11	B284	Acer saccharum	2009	178	12
11	B284	Acer saccharum	2010	190	38
11	B284	Acer saccharum	2011	228	26
11	B285	Acer saccharum	2008	110	22
11	B285	Acer saccharum	2009	132	4
11	B285	Acer saccharum	2010	136	21
11	B285	Acer saccharum	2011	157	31
11	B287	Fraxinus americana	2008	70	12
11	B287	Fraxinus americana	2009	82	21
11	B287	Fraxinus americana	2010	103	22
11	B287	Fraxinus americana	2011	125	50
11	B297	Acer saccharum	2008	130	3
11	B297	Acer saccharum	2010	134	12
11	B297	Acer saccharum	2011	146	36
11	B297	Acer saccharum	2012	182	16
11	B298	Acer saccharum	2008	104	48
11	B298	Acer saccharum	2010	177	25
11	B298	Acer saccharum	2011	202	34
11	B298	Acer saccharum	2012	236	13
11	B30	Fraxinus americana	2008	74	20
11	B30	Fraxinus americana	2009	94	70
11	B30	Fraxinus americana	2010	164	59
11	B30	Fraxinus americana	2011	223	45
11	B30	Fraxinus americana	2012	268	21
11	B302	Acer saccharum	2008	198	22
11	B302	Acer saccharum	2009	220	5
11	B302	Acer saccharum	2010	225	36
11	B302	Acer saccharum	2011	261	47
11	B313	Fraxinus americana	2008	49	31
11	B313	Fraxinus americana	2009	80	31
11	B313	Fraxinus americana	2010	111	48
11	B313	Fraxinus americana	2011	159	8
11	B313	Fraxinus americana	2012	167	3
11	B315	Fraxinus americana	2008	79	5
11	B315	Fraxinus americana	2009	84	29
11	B315	Fraxinus americana	2010	113	21
11	B315	Fraxinus americana	2011	134	9
11	B319	Acer saccharum	2008	148	13
11	B319	Acer saccharum	2009	161	14
11	B319	Acer saccharum	2010	175	9
11	B319	Acer saccharum	2011	184	11
11	B319	Acer saccharum	2012	195	10
11	B327	Fraxinus americana	2008	60	10
11	B327	Fraxinus americana	2009	70	21
11	B327	Fraxinus americana	2010	91	12
11	B327	Fraxinus americana	2011	103	30
11	B327	Fraxinus americana	2012	133	5
11	B328	Fraxinus americana	2008	78	15
11	B328	Fraxinus americana	2009	93	46
11	B328	Fraxinus americana	2010	139	43
11	B328	Fraxinus americana	2011	182	49
11	B328	Fraxinus americana	2012	231	7
11	B329	Fraxinus americana	2008	90	62
11	B329	Fraxinus americana	2009	152	1
11	B329	Fraxinus americana	2010	153	8
11	B329	Fraxinus americana	2011	161	13
11	B33	Acer saccharum	2008	191	37
11	B33	Acer saccharum	2009	228	4
11	B33	Acer saccharum	2010	232	23
11	B33	Acer saccharum	2011	255	33
11	B33	Acer saccharum	2012	288	32
11	B42	Fraxinus americana	2008	72	16
11	B42	Fraxinus americana	2009	88	37
11	B42	Fraxinus americana	2010	125	10
11	B42	Fraxinus americana	2011	135	17
11	B43	Fraxinus americana	2008	119	25
11	B43	Fraxinus americana	2009	144	12
11	B43	Fraxinus americana	2010	156	9
11	B43	Fraxinus americana	2011	165	6
11	B46	Fraxinus americana	2008	78	27
11	B46	Fraxinus americana	2009	105	80
11	B46	Fraxinus americana	2010	185	68
11	B46	Fraxinus americana	2011	253	57
11	B46	Fraxinus americana	2012	310	7
11	B50	Fraxinus americana	2008	164	8
11	B50	Fraxinus americana	2009	172	54
11	B50	Fraxinus americana	2010	226	81
11	B50	Fraxinus americana	2011	307	142
11	B50	Fraxinus americana	2012	449	0
11	B54	Fraxinus americana	2008	31	18
11	B54	Fraxinus americana	2009	49	111
11	B54	Fraxinus americana	2010	160	76
11	B54	Fraxinus americana	2011	236	14
11	B54	Fraxinus americana	2012	250	22
11	B55	Acer saccharum	2008	163	11
11	B55	Acer saccharum	2009	174	12
11	B55	Acer saccharum	2010	186	4
11	B55	Acer saccharum	2011	190	6
11	B55	Acer saccharum	2012	196	6
11	B6	Fraxinus americana	2008	66	16
11	B6	Fraxinus americana	2009	82	36
11	B6	Fraxinus americana	2010	118	13
11	B6	Fraxinus americana	2011	131	21
11	B6	Fraxinus americana	2012	152	8
11	B60	Fraxinus americana	2008	145	14
11	B60	Fraxinus americana	2009	159	46
11	B60	Fraxinus americana	2010	205	62
11	B60	Fraxinus americana	2011	267	114
11	B60	Fraxinus americana	2012	381	11
11	B61	Fraxinus americana	2008	97	45
11	B61	Fraxinus americana	2009	142	14
11	B61	Fraxinus americana	2010	156	13
11	B61	Fraxinus americana	2011	169	20
11	B61	Fraxinus americana	2012	189	7
11	B63	Acer saccharum	2008	96	30
11	B63	Acer saccharum	2009	126	5
11	B63	Acer saccharum	2010	131	11
11	B63	Acer saccharum	2011	142	19
11	B63	Acer saccharum	2012	161	23
11	B66	Acer saccharum	2008	148	20
11	B66	Acer saccharum	2009	168	18
11	B66	Acer saccharum	2010	186	12
11	B66	Acer saccharum	2011	198	22
11	B66	Acer saccharum	2012	220	19
11	B7	Fraxinus americana	2008	72	81
11	B7	Fraxinus americana	2009	153	103
11	B7	Fraxinus americana	2010	256	224
11	B7	Fraxinus americana	2011	480	67
11	B76	Acer saccharum	2008	149	14
11	B76	Acer saccharum	2009	163	8
11	B76	Acer saccharum	2010	171	11
11	B76	Acer saccharum	2011	182	15
11	B76	Acer saccharum	2012	197	15
11	B87	Fraxinus americana	2008	64	19
11	B87	Fraxinus americana	2009	83	44
11	B87	Fraxinus americana	2010	127	32
11	B87	Fraxinus americana	2011	159	64
11	B87	Fraxinus americana	2012	223	13
11	B92	Fraxinus americana	2008	71	15
11	B92	Fraxinus americana	2009	86	40
11	B92	Fraxinus americana	2010	126	40
11	B92	Fraxinus americana	2011	166	11
11	B92	Fraxinus americana	2012	177	48
11	B93	Fraxinus americana	2008	79	12
11	B93	Fraxinus americana	2009	91	15
11	B93	Fraxinus americana	2010	106	70
11	B93	Fraxinus americana	2011	176	88
11	B95	Fraxinus americana	2008	98	33
11	B95	Fraxinus americana	2009	131	60
11	B95	Fraxinus americana	2010	191	100
11	B95	Fraxinus americana	2011	291	66
11	B95	Fraxinus americana	2012	357	14
12	C109	Fraxinus americana	2008	61	30
12	C109	Fraxinus americana	2009	91	92
12	C109	Fraxinus americana	2010	183	114
12	C109	Fraxinus americana	2011	297	167
12	C109	Fraxinus americana	2012	464	158
12	C115	Acer saccharum	2008	91	11
12	C115	Acer saccharum	2009	102	16
12	C115	Acer saccharum	2010	118	36
12	C115	Acer saccharum	2011	154	49
12	C115	Acer saccharum	2012	203	19
12	C121	Acer saccharum	2008	159	6
12	C121	Acer saccharum	2009	165	9
12	C121	Acer saccharum	2010	174	48
12	C121	Acer saccharum	2012	298	0
12	C125	Prunus serotina	2008	59	119
12	C125	Prunus serotina	2009	178	196
12	C125	Prunus serotina	2010	374	154
12	C125	Prunus serotina	2011	528	123
12	C125	Prunus serotina	2012	651	92
12	C130	Acer saccharum	2008	59	6
12	C130	Acer saccharum	2009	65	11
12	C130	Acer saccharum	2010	76	40
12	C130	Acer saccharum	2011	116	25
12	C130	Acer saccharum	2012	141	18
12	C133	Acer saccharum	2008	162	8
12	C133	Acer saccharum	2009	170	7
12	C133	Acer saccharum	2010	177	20
12	C133	Acer saccharum	2011	197	34
12	C133	Acer saccharum	2012	231	11
12	C141	Acer saccharum	2008	44	8
12	C141	Acer saccharum	2009	52	31
12	C141	Acer saccharum	2010	83	24
12	C141	Acer saccharum	2011	107	45
12	C145	Acer saccharum	2008	84	13
12	C145	Acer saccharum	2009	97	18
12	C145	Acer saccharum	2010	115	12
12	C145	Acer saccharum	2011	127	27
12	C153	Acer saccharum	2008	84	7
12	C153	Acer saccharum	2009	91	14
12	C153	Acer saccharum	2010	105	11
12	C153	Acer saccharum	2011	116	19
12	C153	Acer saccharum	2012	135	31
12	C154	Acer saccharum	2008	89	23
12	C154	Acer saccharum	2009	112	15
12	C154	Acer saccharum	2010	127	16
12	C154	Acer saccharum	2011	143	50
12	C154	Acer saccharum	2012	193	22
12	C156	Prunus serotina	2008	87	20
12	C156	Prunus serotina	2009	107	111
12	C156	Prunus serotina	2010	218	184
12	C156	Prunus serotina	2011	402	150
12	C156	Prunus serotina	2012	552	28
12	C158	Acer saccharum	2008	137	12
12	C158	Acer saccharum	2009	149	10
12	C158	Acer saccharum	2010	159	7
12	C158	Acer saccharum	2011	166	20
12	C158	Acer saccharum	2012	186	20
12	C165	Acer saccharum	2008	89	8
12	C165	Acer saccharum	2009	97	15
12	C165	Acer saccharum	2010	112	14
12	C165	Acer saccharum	2011	126	7
12	C166	Acer saccharum	2008	86	9
12	C166	Acer saccharum	2009	95	20
12	C166	Acer saccharum	2010	115	54
12	C166	Acer saccharum	2011	169	56
12	C17	Acer saccharum	2008	156	11
12	C17	Acer saccharum	2009	167	11
12	C17	Acer saccharum	2010	178	11
12	C17	Acer saccharum	2011	189	13
12	C17	Acer saccharum	2012	202	8
12	C170	Acer saccharum	2008	85	3
12	C170	Acer saccharum	2009	88	11
12	C170	Acer saccharum	2010	99	16
12	C170	Acer saccharum	2011	115	11
12	C170	Acer saccharum	2012	126	10
12	C18	Acer saccharum	2008	121	13
12	C18	Acer saccharum	2009	134	20
12	C18	Acer saccharum	2010	154	54
12	C18	Acer saccharum	2011	208	72
12	C18	Acer saccharum	2012	280	30
12	C183	Acer saccharum	2008	59	10
12	C183	Acer saccharum	2009	69	26
12	C183	Acer saccharum	2010	95	43
12	C183	Acer saccharum	2011	138	26
12	C183	Acer saccharum	2012	164	48
12	C187	Fraxinus americana	2008	69	50
12	C187	Fraxinus americana	2009	119	105
12	C187	Fraxinus americana	2010	224	135
12	C187	Fraxinus americana	2011	359	115
12	C187	Fraxinus americana	2012	474	75
12	C196	Fraxinus americana	2008	74	20
12	C196	Fraxinus americana	2009	94	98
12	C196	Fraxinus americana	2010	192	86
12	C196	Fraxinus americana	2011	278	121
12	C196	Fraxinus americana	2012	399	55
12	C197	Acer saccharum	2008	197	8
12	C197	Acer saccharum	2009	205	22
12	C197	Acer saccharum	2010	227	26
12	C197	Acer saccharum	2011	253	107
12	C197	Acer saccharum	2012	360	0
12	C198	Acer saccharum	2008	153	23
12	C198	Acer saccharum	2009	176	12
12	C198	Acer saccharum	2010	188	21
12	C198	Acer saccharum	2011	209	13
12	C198	Acer saccharum	2012	222	3
12	C199	Fraxinus americana	2008	102	49
12	C199	Fraxinus americana	2009	151	48
12	C199	Fraxinus americana	2010	199	30
12	C199	Fraxinus americana	2011	229	37
12	C199	Fraxinus americana	2012	266	13
12	C2	Acer saccharum	2008	76	19
12	C2	Acer saccharum	2009	95	5
12	C2	Acer saccharum	2010	100	12
12	C2	Acer saccharum	2011	112	59
12	C2	Acer saccharum	2012	171	13
12	C202	Acer rubrum	2008	42	34
12	C202	Acer rubrum	2009	76	29
12	C202	Acer rubrum	2010	105	38
12	C202	Acer rubrum	2011	143	31
12	C202	Acer rubrum	2012	174	13
12	C205	Acer saccharum	2008	104	3
12	C205	Acer saccharum	2009	107	40
12	C205	Acer saccharum	2010	147	13
12	C205	Acer saccharum	2011	160	18
12	C205	Acer saccharum	2012	178	22
12	C207	Acer saccharum	2008	95	9
12	C207	Acer saccharum	2009	104	18
12	C207	Acer saccharum	2010	122	46
12	C207	Acer saccharum	2011	168	19
12	C207	Acer saccharum	2012	187	11
12	C219	Acer saccharum	2008	195	31
12	C219	Acer saccharum	2009	226	37
12	C219	Acer saccharum	2010	263	34
12	C219	Acer saccharum	2011	297	38
12	C219	Acer saccharum	2012	335	33
12	C220	Acer rubrum	2008	43	8
12	C220	Acer rubrum	2009	51	35
12	C220	Acer rubrum	2010	86	28
12	C220	Acer rubrum	2011	114	21
12	C222	Acer rubrum	2008	48	9
12	C222	Acer rubrum	2009	57	21
12	C222	Acer rubrum	2010	78	28
12	C222	Acer rubrum	2011	106	21
12	C222	Acer rubrum	2012	127	30
12	C223	Acer rubrum	2008	79	6
12	C223	Acer rubrum	2009	85	7
12	C223	Acer rubrum	2010	92	18
12	C223	Acer rubrum	2011	110	8
12	C227	Acer rubrum	2008	51	4
12	C227	Acer rubrum	2009	55	33
12	C227	Acer rubrum	2010	88	10
12	C227	Acer rubrum	2011	98	35
12	C227	Acer rubrum	2012	133	10
12	C228	Prunus serotina	2008	81	21
12	C228	Prunus serotina	2009	102	74
12	C228	Prunus serotina	2010	176	58
12	C228	Prunus serotina	2011	234	24
12	C228	Prunus serotina	2012	258	0
12	C229	Prunus serotina	2008	73	36
12	C229	Prunus serotina	2009	109	31
12	C229	Prunus serotina	2010	140	51
12	C229	Prunus serotina	2011	191	74
12	C229	Prunus serotina	2012	265	51
12	C236	Prunus serotina	2008	42	20
12	C236	Prunus serotina	2009	62	61
12	C236	Prunus serotina	2010	123	57
12	C236	Prunus serotina	2011	180	59
12	C241	Prunus serotina	2008	64	17
12	C241	Prunus serotina	2009	81	51
12	C241	Prunus serotina	2010	132	44
12	C241	Prunus serotina	2011	176	74
12	C241	Prunus serotina	2012	250	14
12	C244	Acer rubrum	2008	11	23
12	C244	Acer rubrum	2009	34	14
12	C244	Acer rubrum	2010	48	13
12	C244	Acer rubrum	2011	61	10
12	C244	Acer rubrum	2012	71	16
12	C250	Acer saccharum	2008	68	23
12	C250	Acer saccharum	2009	91	15
12	C250	Acer saccharum	2010	106	23
12	C250	Acer saccharum	2011	129	17
12	C250	Acer saccharum	2012	146	16
12	C267	Acer saccharum	2008	125	20
12	C267	Acer saccharum	2009	145	17
12	C267	Acer saccharum	2010	162	64
12	C267	Acer saccharum	2011	226	22
12	C271	Acer saccharum	2008	70	18
12	C271	Acer saccharum	2009	88	23
12	C271	Acer saccharum	2010	111	68
12	C271	Acer saccharum	2011	179	30
12	C275	Acer saccharum	2008	165	13
12	C275	Acer saccharum	2009	178	18
12	C275	Acer saccharum	2010	196	30
12	C275	Acer saccharum	2011	226	10
12	C275	Acer saccharum	2012	236	9
12	C277	Acer saccharum	2008	88	9
12	C277	Acer saccharum	2009	97	9
12	C277	Acer saccharum	2010	106	15
12	C277	Acer saccharum	2011	121	12
12	C279	Prunus serotina	2008	75	17
12	C279	Prunus serotina	2009	92	17
12	C279	Prunus serotina	2010	109	79
12	C279	Prunus serotina	2011	188	33
12	C279	Prunus serotina	2012	221	6
12	C282	Acer saccharum	2008	71	22
12	C282	Acer saccharum	2009	93	21
12	C282	Acer saccharum	2010	114	43
12	C282	Acer saccharum	2011	157	45
12	C282	Acer saccharum	2012	202	21
12	C289	Acer saccharum	2008	76	25
12	C289	Acer saccharum	2009	101	23
12	C289	Acer saccharum	2010	124	26
12	C289	Acer saccharum	2011	150	29
12	C29	Acer saccharum	2008	54	54
12	C29	Acer saccharum	2009	108	113
12	C29	Acer saccharum	2010	221	33
12	C29	Acer saccharum	2011	254	50
12	C29	Acer saccharum	2012	304	23
12	C290	Acer saccharum	2008	192	7
12	C290	Acer saccharum	2009	199	9
12	C290	Acer saccharum	2010	208	22
12	C290	Acer saccharum	2011	230	27
12	C292	Acer saccharum	2008	163	21
12	C292	Acer saccharum	2009	184	24
12	C292	Acer saccharum	2010	208	63
12	C292	Acer saccharum	2011	271	22
12	C293	Acer saccharum	2008	157	14
12	C293	Acer saccharum	2009	171	22
12	C293	Acer saccharum	2010	193	34
12	C293	Acer saccharum	2011	227	49
12	C294	Acer saccharum	2008	61	23
12	C294	Acer saccharum	2009	84	21
12	C294	Acer saccharum	2010	105	62
12	C294	Acer saccharum	2011	167	36
12	C294	Acer saccharum	2012	203	3
12	C299	Acer saccharum	2008	69	19
12	C299	Acer saccharum	2009	88	13
12	C299	Acer saccharum	2010	101	32
12	C299	Acer saccharum	2011	133	30
12	C299	Acer saccharum	2012	163	19
12	C303	Acer saccharum	2008	85	17
12	C303	Acer saccharum	2009	102	11
12	C303	Acer saccharum	2010	113	17
12	C303	Acer saccharum	2011	130	41
12	C304	Acer saccharum	2008	146	9
12	C304	Acer saccharum	2009	155	9
12	C304	Acer saccharum	2010	164	24
12	C304	Acer saccharum	2011	188	28
12	C304	Acer saccharum	2012	216	11
12	C306	Acer rubrum	2008	36	7
12	C306	Acer rubrum	2009	43	9
12	C306	Acer rubrum	2010	52	15
12	C306	Acer rubrum	2011	67	10
12	C306	Acer rubrum	2012	77	9
12	C309	Acer rubrum	2008	47	4
12	C309	Acer rubrum	2009	51	6
12	C309	Acer rubrum	2010	57	19
12	C309	Acer rubrum	2011	76	9
12	C309	Acer rubrum	2012	85	4
12	C31	Fraxinus americana	2008	175	93
12	C31	Fraxinus americana	2010	457	326
12	C31	Fraxinus americana	2011	783	258
12	C31	Fraxinus americana	2012	1041	52
12	C310	Acer saccharum	2008	119	10
12	C310	Acer saccharum	2009	129	10
12	C310	Acer saccharum	2010	139	33
12	C310	Acer saccharum	2011	172	14
12	C311	Acer rubrum	2008	43	8
12	C311	Acer rubrum	2009	51	11
12	C311	Acer rubrum	2010	62	7
12	C311	Acer rubrum	2011	69	6
12	C311	Acer rubrum	2012	75	4
[truncated: 353 more rows]
